# Supplementary material for: Antibody-mediated neutralization of galectin-3 as a strategy for the treatment of systemic sclerosis
Source: Nat Commun. 2023 Aug 31;14:5291. doi: 10.1038/s41467-023-41117-9 (PMC10471779; doi:10.1038/s41467-023-41117-9)
Supplement: Supplementary file 4 — Supplementary Data 1 [file 41467_2023_41117_MOESM4_ESM.xlsx]

## Sheet: Gal-3 interactants
List of Gal-3 interactants
Gal-3 interactants (listed by alphabetical order)	Location (from IPA database)	Genes absent from the PRECISESADS dataset	Gal-3 interactants (listed by location)	Location (from IPA database)
ABCB1	Plasma Membrane	ACTA1	ABCB1	Plasma Membrane
ABCC4	Plasma Membrane	AGR2	ABCC4	Plasma Membrane
ABHD17B	Plasma Membrane	ALB	ABHD17B	Plasma Membrane
ABL1	Nucleus	AP1	ADCY3	Plasma Membrane
ACP2	Cytoplasm	APOB	ADCY6	Plasma Membrane
ACTA1	Cytoplasm	ATP5F1B	ADCY9	Plasma Membrane
ACTA2	Cytoplasm	ATP5F1C	ALCAM	Plasma Membrane
ADCY3	Plasma Membrane	ATP5IF1	ANXA7	Plasma Membrane
ADCY6	Plasma Membrane	CACNG5	APP	Plasma Membrane
ADCY9	Plasma Membrane	CDH5	ATP11C	Plasma Membrane
AGPAT3	Cytoplasm	CFTR	ATP1A1	Plasma Membrane
AGPS	Cytoplasm	Collagen type IV	ATP1A3	Plasma Membrane
AGR2	Extracellular Space	CSPG4	ATP1B3	Plasma Membrane
AHCY	Cytoplasm	DMAC2L	ATP2B4	Plasma Membrane
ALB	Extracellular Space	DMBT1	BSG	Plasma Membrane
ALCAM	Plasma Membrane	EGFR	CACNG5	Plasma Membrane
ALG8	Cytoplasm	ELMOD1	CADM1	Plasma Membrane
ANXA7	Plasma Membrane	ELN	CD109	Plasma Membrane
AP1	Cytoplasm	ESR2	CD1A	Plasma Membrane
APOB	Extracellular Space	FOXA1	CD47	Plasma Membrane
APP	Plasma Membrane	GDF15	CD58	Plasma Membrane
ARRB2	Cytoplasm	GPR52	CD6	Plasma Membrane
ATG9A	Cytoplasm	HRNR	CD63	Plasma Membrane
ATP11C	Plasma Membrane	HTR2C	CD68	Plasma Membrane
ATP13A3	Extracellular Space	IgE	CDH2	Plasma Membrane
ATP1A1	Plasma Membrane	IL13RA2	CDH5	Plasma Membrane
ATP1A3	Plasma Membrane	Integrin	CFTR	Plasma Membrane
ATP1B3	Plasma Membrane	KDR	CLCN3	Plasma Membrane
ATP2B4	Plasma Membrane	KIAA1549	CLEC7A	Plasma Membrane
ATP5C1	Cytoplasm	KLB	CLNS1A	Plasma Membrane
ATP5F1B	Cytoplasm	LAMA1	COLEC12	Plasma Membrane
ATP5F1C	Cytoplasm	LAMA4	CSPG4	Plasma Membrane
ATP5IF1	Cytoplasm	LAMB1	CUBN	Plasma Membrane
AXIN1	Cytoplasm	Laminin (complex)	DMBT1	Plasma Membrane
BARD1	Nucleus	Laminin1	DSG2	Plasma Membrane
BAX	Cytoplasm	MFSD4A	ECE1	Plasma Membrane
BCL2	Cytoplasm	MHC Class I (complex)	EGFR	Plasma Membrane
BRCA1	Nucleus	MUC4	EMB	Plasma Membrane
BSG	Plasma Membrane	Mucin	FCGR2A	Plasma Membrane
C1GALT1C1	Cytoplasm	MYOC	FCGR2B	Plasma Membrane
CACNG5	Plasma Membrane	PECAM1	FLT4	Plasma Membrane
CADM1	Plasma Membrane	POTEE/POTEF	GPR35	Plasma Membrane
CAPN1	Cytoplasm	PTPRZ1	GPR52	Plasma Membrane
CCT3	Cytoplasm	RAS	GPR55	Plasma Membrane
CD109	Plasma Membrane	RETREG2	HEG1	Plasma Membrane
CD1A	Plasma Membrane	RTN4RL2	HRAS	Plasma Membrane
CD47	Plasma Membrane	SCARA3	HTR2C	Plasma Membrane
CD58	Plasma Membrane	SLC7A2	IGF2R	Plasma Membrane
CD6	Plasma Membrane	SSC5D	IL13RA2	Plasma Membrane
CD63	Plasma Membrane	TCR	IL31RA	Plasma Membrane
CD68	Plasma Membrane	TEX35	Integrin	Plasma Membrane
CDC5L	Nucleus	TF	ITGA1	Plasma Membrane
CDH2	Plasma Membrane	TLCD4	ITGA2	Plasma Membrane
CDH5	Plasma Membrane	TRB	ITGA4	Plasma Membrane
CFTR	Plasma Membrane	TRIM49/TRIM49C	ITGAV	Plasma Membrane
CHI3L1	Extracellular Space	MMP2	ITGB1	Plasma Membrane
CHPT1	Cytoplasm	MMP7	ITGB3	Plasma Membrane
CKAP4	Cytoplasm	TMSB10/TMSB4X	ITGB4	Plasma Membrane
CLCN3	Plasma Membrane	UNC13A	KCTD12	Plasma Membrane
CLEC7A	Plasma Membrane		KDR	Plasma Membrane
CLNS1A	Plasma Membrane		KIAA1549	Plasma Membrane
COASY	Cytoplasm		KLB	Plasma Membrane
COLEC12	Plasma Membrane		LAMP1	Plasma Membrane
Collagen type IV	Extracellular Space		LAMP2	Plasma Membrane
COX17	Cytoplasm		LGALS3BP	Plasma Membrane
CRIP1	Cytoplasm		LGALS9	Plasma Membrane
CRYZ	Cytoplasm		LIM2	Plasma Membrane
CSNK1A1	Cytoplasm		LMBR1	Plasma Membrane
CSNK2A1	Nucleus		LPAR1	Plasma Membrane
CSNK2A2	Cytoplasm		LPAR2	Plasma Membrane
CSPG4	Plasma Membrane		MBOAT7	Plasma Membrane
CTNNB1	Nucleus		MCAM	Plasma Membrane
CUBN	Plasma Membrane		MERTK	Plasma Membrane
CYHR1	Nucleus		MHC Class I (complex)	Plasma Membrane
CYLD	Nucleus		MICA	Plasma Membrane
CYSTM1	Cytoplasm		MPZL1	Plasma Membrane
DBI	Cytoplasm		MRC2	Plasma Membrane
DDOST	Cytoplasm		MUC1	Plasma Membrane
DMAC2L	Cytoplasm		MUC4	Plasma Membrane
DMBT1	Plasma Membrane		NCR3	Plasma Membrane
DSG2	Plasma Membrane		NCSTN	Plasma Membrane
EBP	Cytoplasm		NPTN	Plasma Membrane
ECE1	Plasma Membrane		P2RY12	Plasma Membrane
EGFR	Plasma Membrane		PECAM1	Plasma Membrane
ELMOD1	"Other" (IPA) Intracellular / membrane (human Protein Atlas prediction)		PODXL	Plasma Membrane
ELN	Extracellular Space		PTGFRN	Plasma Membrane
EMB	Plasma Membrane		PTPRC	Plasma Membrane
ENPP4	Cytoplasm		PTPRJ	Plasma Membrane
ERMP1	Cytoplasm		PTPRK	Plasma Membrane
ESR2	Nucleus		PTPRO	Plasma Membrane
FBXL4	Nucleus		PTPRZ1	Plasma Membrane
FCF1	Nucleus		RAS	Plasma Membrane
FCGR2A	Plasma Membrane		RTN4RL2	Plasma Membrane
FCGR2B	Plasma Membrane		SCARA3	Plasma Membrane
FITM2	Cytoplasm		SDK1	Plasma Membrane
FLT4	Plasma Membrane		SDK2	Plasma Membrane
FN1	Extracellular Space		SERINC1	Plasma Membrane
FOXA1	Nucleus		SERINC2	Plasma Membrane
GDF15	Extracellular Space		SLC12A2	Plasma Membrane
GEMIN4	Nucleus		SLC12A4	Plasma Membrane
GK	Cytoplasm		SLC12A6	Plasma Membrane
GLA	Cytoplasm		SLC12A7	Plasma Membrane
GLB1	Cytoplasm		SLC17A5	Plasma Membrane
GOLGA2	Cytoplasm		SLC1A3	Plasma Membrane
GOLGA7	Cytoplasm		SLC1A5	Plasma Membrane
GPR35	Plasma Membrane		SLC26A2	Plasma Membrane
GPR52	Plasma Membrane		SLC30A1	Plasma Membrane
GPR55	Plasma Membrane		SLC3A2	Plasma Membrane
GTF2I	Nucleus		SLC4A2	Plasma Membrane
HBB	Cytoplasm		SLC4A7	Plasma Membrane
HEG1	Plasma Membrane		SLC7A2	Plasma Membrane
HIP1R	Cytoplasm		SLC9A6	Plasma Membrane
HRAS	Plasma Membrane		SPN	Plasma Membrane
HRNR	Cytoplasm		SSC5D	Plasma Membrane
HSP90AB1	Cytoplasm		STOML2	Plasma Membrane
HSPA9	Cytoplasm		SYPL1	Plasma Membrane
HTR2C	Plasma Membrane		TCR	Plasma Membrane
IGBP1	Cytoplasm		TFRC	Plasma Membrane
Ige	Extracellular Space		TMEM219	Plasma Membrane
IGF2R	Plasma Membrane		TMEM63A	Plasma Membrane
IL13RA2	Plasma Membrane		TRB	Plasma Membrane
IL31RA	Plasma Membrane		TSPAN7	Plasma Membrane
Integrin	Plasma Membrane		UNC13A	Plasma Membrane
IPO5	Nucleus		VAMP2	Plasma Membrane
IPPK	Cytoplasm		VAMP3	Plasma Membrane
ITGA1	Plasma Membrane		VAMP8	Plasma Membrane
ITGA2	Plasma Membrane		VCAM1	Plasma Membrane
ITGA4	Plasma Membrane		ABL1	Nucleus
ITGAV	Plasma Membrane		BARD1	Nucleus
ITGB1	Plasma Membrane		BRCA1	Nucleus
ITGB3	Plasma Membrane		CDC5L	Nucleus
ITGB4	Plasma Membrane		CSNK2A1	Nucleus
KCTD12	Plasma Membrane		CTNNB1	Nucleus
KDR	Plasma Membrane		CYHR1	Nucleus
KIAA0319L	Cytoplasm		CYLD	Nucleus
KIAA1549	Plasma Membrane		ESR2	Nucleus
KLB	Plasma Membrane		FBXL4	Nucleus
KPNA1	Nucleus		FCF1	Nucleus
KPNA2	Nucleus		FOXA1	Nucleus
KPNA4	Nucleus		GEMIN4	Nucleus
KPNB1	Nucleus		GTF2I	Nucleus
KRAS	Cytoplasm		IPO5	Nucleus
KTI12	"Other" (IPA) Intracellular (human Protein Atlas prediction)		KPNA1	Nucleus
LAMA1	Extracellular Space		KPNA2	Nucleus
LAMA4	Extracellular Space		KPNA4	Nucleus
LAMB1	Extracellular Space		KPNB1	Nucleus
LAMC1	Extracellular Space		MCPH1	Nucleus
Laminin1	Extracellular Space		MEFV	Nucleus
LAMP1	Plasma Membrane		NAP1L1	Nucleus
LAMP2	Plasma Membrane		NCL	Nucleus
LGALS1	Extracellular Space		NCOA3	Nucleus
LGALS3	Extracellular Space		NUP98	Nucleus
LGALS3BP	Plasma Membrane		PARP1	Nucleus
LGALS9	Plasma Membrane		PAXIP1	Nucleus
LGALS9C	Cytoplasm		PCBP2	Nucleus
LIM2	Plasma Membrane		PIAS1	Nucleus
LMBR1	Plasma Membrane		PPARG	Nucleus
LNPEP	Cytoplasm		PPIG	Nucleus
LPAR1	Plasma Membrane		PRPF19	Nucleus
LPAR2	Plasma Membrane		PRPF8	Nucleus
M6PR	Cytoplasm		PRR13	Nucleus
MAP1LC3A	Cytoplasm		PYHIN1	Nucleus
MAPK3	Cytoplasm		RPL12	Nucleus
MBOAT7	Plasma Membrane		SP1	Nucleus
MCAM	Plasma Membrane		SS18L1	Nucleus
MCCC1	Cytoplasm		SUFU	Nucleus
MCCC2	Cytoplasm		TCF7L2	Nucleus
MCPH1	Nucleus		TEX35	Nucleus
MEFV	Nucleus		TMEM179B	Nucleus
MERTK	Plasma Membrane		TMPO	Nucleus
MFAP3	Extracellular Space		TRIM23	Nucleus
MFSD4A	"Other" (IPA) Intracellular / membrane (human Protein Atlas prediction)		AGR2	Extracellular Space
MHC Class I (complex)	Plasma Membrane		ALB	Extracellular Space
MICA	Plasma Membrane		APOB	Extracellular Space
MMP2	Extracellular Space		ATP13A3	Extracellular Space
MMP7	Extracellular Space		CHI3L1	Extracellular Space
MPZL1	Plasma Membrane		Collagen type IV	Extracellular Space
MRC2	Plasma Membrane		ELN	Extracellular Space
MUC1	Plasma Membrane		FN1	Extracellular Space
MUC4	Plasma Membrane		GDF15	Extracellular Space
Mucin	Extracellular Space		Ige	Extracellular Space
MYH10	Cytoplasm		LAMA1	Extracellular Space
MYL12B	Cytoplasm		LAMA4	Extracellular Space
MYL6	Cytoplasm		LAMB1	Extracellular Space
MYO1E	Cytoplasm		LAMC1	Extracellular Space
MYOC	Cytoplasm		Laminin1	Extracellular Space
NAP1L1	Nucleus		LGALS1	Extracellular Space
NCL	Nucleus		LGALS3	Extracellular Space
NCOA3	Nucleus		MFAP3	Extracellular Space
NCR3	Plasma Membrane		MMP2	Extracellular Space
NCSTN	Plasma Membrane		MMP7	Extracellular Space
NHLRC2	Cytoplasm		Mucin	Extracellular Space
NID2	Extracellular Space		NID2	Extracellular Space
NPTN	Plasma Membrane		POTEE/POTEF	Extracellular Space
NUP98	Nucleus		SERPINH1	Extracellular Space
OSTM1	Cytoplasm		SLC38A9	Extracellular Space
P2RY12	Plasma Membrane		SLC46A3	Extracellular Space
PARP1	Nucleus		TF	Extracellular Space
PAXIP1	Nucleus		TSPAN2	Extracellular Space
PCBP2	Nucleus		ACP2	Cytoplasm
PCCA	Cytoplasm		ACTA1	Cytoplasm
PDCD6IP	Cytoplasm		ACTA2	Cytoplasm
PDHX	Cytoplasm		AGPAT3	Cytoplasm
PEBP1	Cytoplasm		AGPS	Cytoplasm
PECAM1	Plasma Membrane		AHCY	Cytoplasm
PIAS1	Nucleus		ALG8	Cytoplasm
PLIN3	Cytoplasm		Ap1	Cytoplasm
PODXL	Plasma Membrane		ARRB2	Cytoplasm
POTEE/POTEF	Extracellular Space		ATG9A	Cytoplasm
PPARG	Nucleus		ATP5C1	Cytoplasm
PPIG	Nucleus		ATP5F1B	Cytoplasm
PPP2R1A	Cytoplasm		ATP5F1C	Cytoplasm
PRPF19	Nucleus		ATP5IF1	Cytoplasm
PRPF8	Nucleus		AXIN1	Cytoplasm
PRR13	Nucleus		BAX	Cytoplasm
PTEN	Cytoplasm		BCL2	Cytoplasm
PTGFRN	Plasma Membrane		C1GALT1C1	Cytoplasm
PTPN11	Cytoplasm		CAPN1	Cytoplasm
PTPRC	Plasma Membrane		CCT3	Cytoplasm
PTPRJ	Plasma Membrane		CHPT1	Cytoplasm
PTPRK	Plasma Membrane		CKAP4	Cytoplasm
PTPRO	Plasma Membrane		COASY	Cytoplasm
PTPRZ1	Plasma Membrane		COX17	Cytoplasm
PYHIN1	Nucleus		CRIP1	Cytoplasm
RAB11B	Cytoplasm		CRYZ	Cytoplasm
RAB7A	Cytoplasm		CSNK1A1	Cytoplasm
RAS	Plasma Membrane		CSNK2A2	Cytoplasm
RETREG2	Cytoplasm		CYSTM1	Cytoplasm
RNF167	Cytoplasm		DBI	Cytoplasm
RPL12	Nucleus		DDOST	Cytoplasm
RPL35	Cytoplasm		DMAC2L	Cytoplasm
RPL7A	Cytoplasm		EBP	Cytoplasm
RPS20	Cytoplasm		ENPP4	Cytoplasm
RRAGB	Cytoplasm		ERMP1	Cytoplasm
RRAGC	Cytoplasm		FITM2	Cytoplasm
RTN4RL2	Plasma Membrane		GK	Cytoplasm
SCARA3	Plasma Membrane		GLA	Cytoplasm
SDK1	Plasma Membrane		GLB1	Cytoplasm
SDK2	Plasma Membrane		GOLGA2	Cytoplasm
SERINC1	Plasma Membrane		GOLGA7	Cytoplasm
SERINC2	Plasma Membrane		HBB	Cytoplasm
SERPINH1	Extracellular Space		HIP1R	Cytoplasm
SHC1	Cytoplasm		HRNR	Cytoplasm
SLC12A2	Plasma Membrane		HSP90AB1	Cytoplasm
SLC12A4	Plasma Membrane		HSPA9	Cytoplasm
SLC12A6	Plasma Membrane		IGBP1	Cytoplasm
SLC12A7	Plasma Membrane		IPPK	Cytoplasm
SLC15A4	Cytoplasm		KIAA0319L	Cytoplasm
SLC17A5	Plasma Membrane		KRAS	Cytoplasm
SLC1A3	Plasma Membrane		LGALS9C	Cytoplasm
SLC1A5	Plasma Membrane		LNPEP	Cytoplasm
SLC25A24	Cytoplasm		M6PR	Cytoplasm
SLC25A5	Cytoplasm		MAP1LC3A	Cytoplasm
SLC26A2	Plasma Membrane		MAPK3	Cytoplasm
SLC30A1	Plasma Membrane		MCCC1	Cytoplasm
SLC38A9	Extracellular Space		MCCC2	Cytoplasm
SLC3A2	Plasma Membrane		MYH10	Cytoplasm
SLC46A3	Extracellular Space		MYL12B	Cytoplasm
SLC4A2	Plasma Membrane		MYL6	Cytoplasm
SLC4A7	Plasma Membrane		MYO1E	Cytoplasm
SLC7A2	Plasma Membrane		MYOC	Cytoplasm
SLC9A6	Plasma Membrane		NHLRC2	Cytoplasm
SMAP2	Cytoplasm		OSTM1	Cytoplasm
SOD1	Cytoplasm		PCCA	Cytoplasm
SP1	Nucleus		PDCD6IP	Cytoplasm
SPN	Plasma Membrane		PDHX	Cytoplasm
SPR	Cytoplasm		PEBP1	Cytoplasm
SQSTM1	Cytoplasm		PLIN3	Cytoplasm
SS18L1	Nucleus		PPP2R1A	Cytoplasm
SSC5D	Plasma Membrane		PTEN	Cytoplasm
STOML2	Plasma Membrane		PTPN11	Cytoplasm
SUFU	Nucleus		RAB11B	Cytoplasm
SYNGR2	Cytoplasm		RAB7A	Cytoplasm
SYPL1	Plasma Membrane		RETREG2	Cytoplasm
TAGLN	Cytoplasm		RNF167	Cytoplasm
TCF7L2	Nucleus		RPL35	Cytoplasm
TCR	Plasma Membrane		RPL7A	Cytoplasm
TEX35	Nucleus		RPS20	Cytoplasm
TF	Extracellular Space		RRAGB	Cytoplasm
TFRC	Plasma Membrane		RRAGC	Cytoplasm
TLCD4	"Other" (IPA) Membrane (human Protein Atlas prediction)		SHC1	Cytoplasm
TMEM179B	Nucleus		SLC15A4	Cytoplasm
TMEM182	"Other" (IPA) Intracellular / membrane (human Protein Atlas prediction)		SLC25A24	Cytoplasm
TMEM219	Plasma Membrane		SLC25A5	Cytoplasm
TMEM63A	Plasma Membrane		SMAP2	Cytoplasm
TMPO	Nucleus		SOD1	Cytoplasm
TMSB10	Cytoplasm		SPR	Cytoplasm
TRAF6	Cytoplasm		SQSTM1	Cytoplasm
TRB	Plasma Membrane		SYNGR2	Cytoplasm
TRIM16	Cytoplasm		TAGLN	Cytoplasm
TRIM17	Cytoplasm		TMSB10	Cytoplasm
TRIM22	Cytoplasm		TRAF6	Cytoplasm
TRIM23	Nucleus		TRIM16	Cytoplasm
TRIM49	Cytoplasm		TRIM17	Cytoplasm
TRIM5	Cytoplasm		TRIM22	Cytoplasm
TRIM6	Cytoplasm		TRIM49	Cytoplasm
TSPAN2	Extracellular Space		TRIM5	Cytoplasm
TSPAN7	Plasma Membrane		TRIM6	Cytoplasm
TXN	Cytoplasm		TXN	Cytoplasm
UACA	Cytoplasm		UACA	Cytoplasm
UNC13A	Plasma Membrane		VIM	Cytoplasm
VAMP2	Plasma Membrane		YIPF4	Cytoplasm
VAMP3	Plasma Membrane		TLCD4	"Other" (IPA) Membrane (human Protein Atlas prediction)
VAMP8	Plasma Membrane		MFSD4A	"Other" (IPA) Intracellular / membrane (human Protein Atlas prediction)
VCAM1	Plasma Membrane		ELMOD1	"Other" (IPA) Intracellular / membrane (human Protein Atlas prediction)
VIM	Cytoplasm		TMEM182	"Other" (IPA) Intracellular / membrane (human Protein Atlas prediction)
YIPF4	Cytoplasm		KTI12	"Other" (IPA) Intracellular (human Protein Atlas prediction)
