# Supplementary material for: Antibody-mediated neutralization of galectin-3 as a strategy for the treatment of systemic sclerosis
Source: Nat Commun. 2023 Aug 31;14:5291. doi: 10.1038/s41467-023-41117-9 (PMC10471779; doi:10.1038/s41467-023-41117-9)
Supplement: Supplementary file 5 — Supplementary Data 2 [file 41467_2023_41117_MOESM5_ESM.xlsx]

## Sheet: Feuil1
Differential gene expression of Gal-3 interactants in clusters of the PRECISESADS SSc cohort
Fold-change (FC) values and false discovery rate (FDR) adjusted p-values refer to comparison with the healthy volunteer group
Cluster 3 (C3)					Cluster 3 (C3) continued					Cluster 3 (C3) continued
Gene name	FC	p-value (FDR)	Common to		Gene name	FC	p-value (FDR)	Common to		Gene name	FC	p-value (FDR)	Common to
CD6	-1.80614	4.87185e-47			KCTD12	1.40034	4.38359e-14			MBOAT7	1.93956	2.73369e-39	C1
HIP1R	-1.79988	4.09687e-39			ITGB4	1.41663	1.02479e-08			LPAR2	1.94553	2.19301e-31
PTPRK	-1.70574	1.08904e-25			P2RY12	1.41829	8.00775e-14			TRIM22	1.94873	2.24082e-30
PEBP1	-1.69004	2.11424e-59			NCSTN	1.42026	5.14952e-48			TXN	1.96585	1.09491e-55	C1
SDK2	-1.67736	5.47796e-18			PPARG	1.42512	4.20131e-22			MEFV	1.97015	4.41472e-46	C1
BCL2	-1.57474	3.75974e-29			MERTK	1.42964	6.26701e-13			PTEN	2.02352	3.15887e-66
RPS20	-1.54696	1.85761e-28			VIM	1.43345	5.06485e-33			FCGR2A	2.06844	2.2909e-41	C1
RPL35	-1.54516	7.07895e-23			SERINC1	1.45401	1.05417e-38			IGF2R	2.2143	6.2927e-46
NCR3	-1.52634	1.35426e-16	C1		BSG	1.46133	6.47921e-14	C1		CYSTM1	2.27288	1.02367e-40	C1
FLT4	-1.47647	1.68547e-13	C1		MYL6	1.47449	3.59695e-31			CKAP4	2.31531	2.38804e-73	C1
RPL7A	-1.42329	6.44274e-32			PIAS1	1.49034	2.78777e-42			SMAP2	2.32481	9.86421e-70
FITM2	-1.41727	6.42575e-45			MAP1LC3A	1.49114	5.52698e-18
PARP1	-1.38429	2.6219e-38			VAMP3	1.49847	4.01276e-53			Cluster 1 (C1)
RPL12	-1.38008	1.09029e-20			TRIM5	1.50168	9.83152e-25			Gene name	FC	p-value (FDR)	Common to
ABCB1	-1.37895	4.49506e-11	C1		SP1	1.5248	7.30432e-55			ABCB1	-1.53879	4.32116e-29	C3
SLC4A7	-1.36367	8.87684e-14	C1		NPTN	1.55169	1.48453e-58			FLT4	-1.35215	5.14787e-14	C3
GEMIN4	-1.36159	6.52616e-39			SERINC2	1.556	1.30672e-17	C1		NCR3	-1.34573	1.48665e-14	C3
SOD1	-1.35714	6.01308e-26			SLC15A4	1.5595	8.84775e-38			ENPP4	-1.34363	1.43553e-18
HSP90AB1	-1.35108	9.50026e-33			LGALS9	1.57739	2.69829e-17	C1		PYHIN1	-1.32801	8.20942e-17	C3
CRIP1	-1.34443	1.61996e-07			ITGA1	1.57799	1.81389e-23			SLC4A7	-1.3166	4.77464e-18	C3
IPO5	-1.32452	8.91362e-38			PRR13	1.59401	3.75465e-55			MEFV	1.30033	1.06856e-14	C3
MYO1E	-1.32416	1.47831e-12			TRIM6	1.5977	3.27502e-20			ARRB2	1.30095	1.48541e-23	C3
NCL	-1.31922	4.91664e-26			FCGR2B	1.59852	6.07657e-12			FN1	1.3072	9.14455e-07
SERPINH1	-1.31796	1.95733e-25			CD63	1.60663	5.97632e-42	C1		CD63	1.30822	2.2381e-25	C3
PRPF19	-1.31685	3.43532e-33			SLC1A3	1.62772	2.3225e-29			BSG	1.31623	6.90909e-13	C3
PYHIN1	-1.30963	1.32463e-09	C1		BRCA1	1.63435	1.89411e-51			FCGR2A	1.32346	5.02235e-13	C3
GPR55	-1.30442	1.02071e-08			MAPK3	1.66092	3.53137e-43			SERINC2	1.3257	4.4171e-13	C3
SLC12A7	-1.30416	5.61956e-05			CD58	1.66839	8.85215e-48			LGALS1	1.3312	1.99915e-14
CRYZ	-1.30201	1.24832e-08			KPNB1	1.67529	1.294e-64			CYSTM1	1.33496	5.73881e-11	C3
LAMP1	1.31116	5.06923e-39			RAB7A	1.67943	4.43777e-81			LGALS3	1.34552	2.63089e-16
ALCAM	1.31191	1.81309e-15			CLEC7A	1.707	1.82896e-24			TXN	1.34638	2.22357e-22	C3
GTF2I	1.3149	6.67605e-37			PLIN3	1.72125	2.2873e-46			TSPAN2	1.34853	2.52877e-14	C3
OSTM1	1.31615	1.43213e-25			CHPT1	1.74027	8.12766e-19	C1		HBB	1.37758	0.00396	C2
MYL12B	1.32119	8.21849e-37			ECE1	1.7409	3.92793e-37			CHPT1	1.38171	5.33093e-12	C3
KRAS	1.32644	1.71221e-25			MPZL1	1.76399	2.57746e-22			MBOAT7	1.38484	1.04755e-18	C3
CD68	1.33143	1.34101e-11	C1		TSPAN2	1.77082	3.73518e-27	C1		CD68	1.39127	9.96157e-24	C3
RRAGC	1.33571	2.69163e-44			ARRB2	1.77143	1.65165e-54	C1		CKAP4	1.45047	1.64258e-30	C3
YIPF4	1.34173	1.41857e-33			CHI3L1	1.78338	6.61534e-08	C2		LGALS9	1.48146	1.62692e-21	C3
GLA	1.34391	8.15581e-27			KIAA0319L	1.82136	3.61469e-73			ITGB3	1.683	1.6428e-14	C3
ATG9A	1.35902	4.585e-32			PTPRJ	1.83686	2.89437e-31
TCF7L2	1.37406	6.11697e-13			ITGB3	1.87182	3.77825e-55	C1		Cluster 2 (C2)
CAPN1	1.37513	2.64164e-26			LAMP2	1.87966	3.77825e-55			Gene name	FC	p-value (FDR)	Common to
NUP98	1.39119	3.47157e-43			SLC12A6	1.88112	4.2854e-29			HBB	-2.28813	1.60636e-15	C1
PTPRC	1.39426	2.03916e-23			GK	1.88339	4.08798e-28			LPAR2	-1.32799	2.2878e-13	C3
										CHI3L1	-1.31321	0.000244	C3
Differential gene expression analysis between HV and each patient subgroup. Statistical analyses were performed using a linear model (lmFit function from limma v3.46.0 R package) on vst transformation gene expression dataset. The resulting p-values were adjusted for multiple hypothesis testing and filtered to retain differentially expressed genes with false discovery rate (FDR) adjusted p-values …
