# Supplementary material for: Antibody-mediated neutralization of galectin-3 as a strategy for the treatment of systemic sclerosis
Source: Nat Commun. 2023 Aug 31;14:5291. doi: 10.1038/s41467-023-41117-9 (PMC10471779; doi:10.1038/s41467-023-41117-9)
Supplement: Supplementary file 6 — Supplementary Data 3 [file 41467_2023_41117_MOESM6_ESM.xlsx]

## Sheet: DEG HOCl model
Differential gene expression analysis in the mouse model of HOCl-induced systemic sclerosis
Upregulated gene
Down-regulated gene
HOCl versus control			D11 versus HOCl			E07 versus HOCl			TD139 versus HOCl
Gene name	p-value (FDR)	Fold-change	Gene name	p-value (FDR)	Fold-change	Gene name	p-value (FDR)	Fold-change	Gene name	p-value (FDR)	Fold-change
1300017J0…	0.0274	1.81	Aars	0.0365	-1.35	1300017J0…	0.0113	-1.88	1700102P0…	0.0482	1.32
1700037H0…	0.00316	2	Abracl	0.0301	1.32	1700037H0…	0.000356	-2.21	2610044O1…	0.037	1.32
1810046K0…	0.0204	-1.4	App	0.00826	-1.71	1810058I2…	0.00175	-1.72	3110082I1…	0.0285	-1.32
1810058I2…	0.00404	1.75	C1galt1	0.0174	1.3	4833439L1…	0.0137	-1.35	Aars	0.00421	-1.4
2310022B0…	0.0236	1.34	Ccnc	0.0472	1.35	Abcb4	0.0292	-1.66	Abcb8	0.046	-1.3
Abcb4	0.0181	1.79	Ccr3	0.0172	1.95	Abhd4	0.00033	-2.24	Abcd1	0.00966	-1.36
Abhd4	0.00404	1.93	Cmip	0.0397	-1.53	Abhd5	0.0257	-1.37	Abhd8	0.0134	1.3
Abt1	0.0102	-1.35	Dcun1d5	0.0395	1.31	Abtb1	0.00213	-1.57	Adap1	0.0141	-1.39
Abtb1	0.00999	1.51	Emc2	0.0365	1.31	Ackr1	0.0415	-1.59	Adrb2	0.0339	1.37
Acmsd	0.0124	2.25	F10	0.0161	-1.48	Acmsd	0.00651	-2.27	Ahsa2	0.00933	1.44
Acp1	0.0115	2.23	Grn	0.0309	-1.49	Acp1	0.00478	-2.29	AI467606	0.00474	1.33
Acsl1	0.00404	2.7	Ifi47	0.0129	1.36	Acsl1	0.000911	-2.87	Aif1	0.041	-1.43
Acyp2	0.018	1.9	Iqgap1	0.0365	-1.47	Acyp2	0.0364	-1.71	Als2cl	0.00871	1.31
Add1	0.0159	1.42	Mat2a	0.00826	1.42	Add1	0.00702	-1.44	Angpt1	0.0275	1.48
Add2	0.00434	2.51	Matr3	0.0161	1.31	Add2	0.00245	-2.43	Ank1	0.0382	-1.99
Adipor1	0.0159	1.9	Mterf3	0.0283	1.31	Adipor1	0.00855	-1.92	Apoe	0.028	-1.49
Ago2	0.0101	1.61	Ostc	0.00395	1.34	Ago2	0.000937	-1.78	App	0.00559	-1.58
Agtr1a	0.0364	1.48	P2ry14	0.0345	1.59	Agtr1a	0.0121	-1.53	Arhgap17	0.00726	-1.3
Ahsa1	0.0365	1.35	Pi4ka	0.017	-1.37	Ahsa1	0.012	-1.39	Arhgap26	0.0497	-1.31
Aip	0.00866	1.61	Polr1a	0.0122	-1.38	Aip	0.00478	-1.61	Arhgef37	0.00474	-1.47
AK157302	0.0317	1.88	Psap	0.0234	-1.43	AK157302	0.00379	-2.15	Atrnl1	0.0135	-1.36
Akap7	0.0409	1.45	Psmd2	0.0161	-1.35	Akap7	0.013	-1.5	Bmf	0.00286	-1.54
Alad	0.0248	1.62	Pus3	0.0283	1.37	Alas2	0.000915	-2.38	Bmp2	0.0383	1.34
Alas2	0.00404	2.27	Scarb1	0.0234	-1.42	Aldh1a1	0.000394	-2.79	C1qtnf6	0.0359	-1.34
Aldh1a1	0.00404	2.41	Slc29a3	0.0136	-1.38	Aldh2	0.0275	-1.41	Cacybp	0.00104	1.54
Aldoa	0.0117	1.3	Smim15	0.0234	1.34	Aldh3b2	0.0289	-1.76	Camp	0.0196	-1.77
Anapc13	0.027	1.52	Srsf3	0.017	1.3	Aldoa	0.00382	-1.32	Capg	0.00966	-1.36
Ank1	0.00289	2.7	Tm9sf4	0.0241	-1.31	Alg5	0.00531	1.3	Cbfa2t3	0.045	-1.37
Ap2m1	0.00538	1.52	Tmem123	0.0365	1.41	Alox12	0.0439	-1.39	Ccdc126	0.00763	1.35
Ap5s1	0.0218	1.41	Trnt1	0.0174	1.31	Amz1	0.00244	-1.42	Ccdc82	0.00263	1.33
Aqp1	0.0386	1.54	Ube4b	0.0309	-1.33	Anapc13	0.0123	-1.55	Ccl5	0.035	-1.3
Aqp9	0.00607	1.71	Zfp385a	0.0258	-1.51	Ank	0.0128	-1.78	Ccng1	8.04e-05	1.31
Arhgef12	0.00438	1.66				Ank1	0.00033	-3.05	Ccr2	0.00479	-1.69
Arih2	0.0414	1.3				Anp32e	0.0289	-1.39	Cd177	0.0384	-1.54
Arl4a	0.0279	1.57				Ap2m1	0.00294	-1.51	Cd209a	0.0116	-1.41
Arrb1	0.00289	1.54				Ap3m1	0.048	-1.34	Cd226	0.035	1.53
Asb1	0.00266	2.16				Ap5s1	0.0462	-1.33	Cd28	0.0132	1.35
Ascc2	0.00825	1.45				Apol11b	0.0164	-3.67	Cd40lg	0.0217	1.32
Asf1b	0.0342	1.37				Apol8	0.044	-1.38	Cd53	0.00764	1.4
Atg12	0.012	1.45				App	0.000915	-1.65	Cd68	0.0132	-1.46
Atg4a	0.00413	2.49				Aqp1	0.0154	-1.59	Cd84	0.00864	1.37
Atp2b4	0.025	1.49				Aqp9	0.00126	-1.8	Chordc1	0.009	1.4
Atp5b	0.00578	1.75				Arf5	0.0359	-1.38	Chuk	0.0283	1.31
Atp5e	0.0401	1.33				Arhgap23	0.0115	-1.44	Clec4a1	0.0395	-1.36
Atp5h	0.0184	1.59				Arhgef12	0.000787	-1.75	Clk1	0.0161	1.36
Atp5l	0.0206	1.83				Arl4a	0.0324	-1.51	Cndp2	0.00349	-1.38
Atp6v0d1	0.00564	1.53				Arpc5l	0.000616	1.37	Colec12	0.000255	-1.61
Atp6v1f	0.0262	1.38				Arrb1	0.000454	-1.59	Cox17	0.0383	1.34
Atpif1	0.0292	1.8				Asb1	0.000389	-2.15	Cpsf6	0.0114	1.31
Atxn7l1	0.0298	1.48				Ascc2	0.00245	-1.48	Crebl2	0.00536	1.3
AU041133	0.0248	-1.39				Atg12	0.00999	-1.43	Csf1r	0.0103	-1.62
Auh	0.0183	1.86				Atg4a	0.00221	-2.4	Ctsa	0.0161	-1.33
Aup1	0.0331	1.34				Atp5b	0.000833	-1.9	Ctsh	0.0209	-1.4
Azin1	0.00865	1.87				Atp5h	0.00421	-1.67	Ctss	0.00316	-1.35
Bag1	0.0412	1.59				Atp5l	0.0175	-1.79	Cx3cr1	8.04e-05	-1.94
Bcas3	0.0352	1.37				Atp6v0c	0.0262	-1.33	Cxcl5	0.0305	1.41
Bcl2l1	0.00266	3.09				Atp6v0d1	0.0018	-1.56	Cybb	0.000207	-1.67
Bean1	0.0148	1.43				Atp6v1f	0.027	-1.35	Cyfip1	0.0464	-1.32
Becn1	0.00434	1.87				Atp6v1g1	0.0459	-1.39	Cyp2ab1	0.00792	-1.48
Blvrb	0.00316	3				Atpif1	0.00669	-1.94	Cyp2s1	0.00271	1.39
Bnip3l	0.0338	1.89				Atxn7l1	0.000675	-1.78	Cyp4f16	0.000929	-1.46
Borcs8	0.00865	1.55				Auh	0.0121	-1.84	Ddx54	0.0232	-1.3
Bpgm	0.00316	2.8				Aup1	0.0315	-1.32	Dna2	0.000195	-1.67
Brpf3	0.00434	1.91				Azin1	0.00225	-1.97	Dnaja1	0.000596	1.78
Bsdc1	0.0076	2.07				B3gnt5	0.0346	1.35	Dnajb1	0.0134	1.55
Bsg	0.00434	2.07				Bag1	0.0293	-1.57	Dnajc17	0.0196	1.38
Cacna2d4	0.00607	-1.31				Bcas3	0.0124	-1.4	Dnase2a	0.039	-1.3
Calm3	0.0306	1.31				Bcl2l1	0.00028	-3.3	Eif2ak2	0.0196	-1.37
Camp	0.00434	1.95				Bean1	0.0105	-1.42	Elmo2	0.000136	-1.42
Capn5	0.0274	1.44				Becn1	0.0016	-1.89	F10	0.0226	-1.37
Capns1	0.00266	1.69				Bend4	0.0177	-1.38	Fcgr1	0.00022	-1.68
Car2	0.00289	3.35				Bicd2	0.0224	-1.33	Fcgrt	0.0359	-1.34
Carhsp1	0.0113	1.97				Blk	0.0459	1.4	Fkbp5	0.0283	1.42
Carm1	0.0143	1.5				Blvrb	0.000809	-3.11	Flii	0.0161	-1.3
Cat	0.00266	2.48				Bmi1	0.00811	1.31	Fn1	0.00786	-1.95
Ccdc189	0.00597	1.71				Bnip3l	0.0476	-1.75	Fus	0.0408	-1.3
Ccna2	0.00266	2.09				Bola3	0.0363	-1.73	G6pdx	0.0436	-1.3
Ccnb2	0.00547	1.76				Borcs8	0.00317	-1.57	Gas7	0.00317	-1.43
Ccndbp1	0.00578	2.21				Bpgm	0.00034	-3.27	Gimap9	0.00972	1.36
Ccni	0.0243	1.51				Brpf3	0.00285	-1.86	Gngt2	0.0287	-1.3
Cct7	0.0134	1.42				Bsdc1	0.00111	-2.31	Gon7	0.0361	1.32
Cd24a	0.00634	2.31				Bsg	0.00183	-2.07	Gramd1a	0.000929	1.35
Cd59a	0.0355	1.94				Btg3	0.0164	-1.69	Grn	0.00103	-1.63
Cd59b	0.0143	1.55				Cacna1i	0.0324	1.35	Gstm1	0.00969	-1.42
Cdc25b	0.00532	2.19				Calcoco1	0.0255	-1.3	Gusb	0.00299	-1.34
Cdr2	0.00864	2.22				Cald1	0.0212	-1.4	H2-Ab1	0.0408	-1.53
Cep128	0.0457	1.48				Calm3	0.0259	-1.3	H2-DMa	0.00938	-1.44
Cept1	0.00289	-1.34				Capn5	0.0467	-1.37	H4c3	0.0147	1.46
Chac2	0.0227	1.9				Capns1	0.00028	-1.75	Haus3	0.0132	1.37
Chchd10	0.0188	1.43				Car1	0.0228	-1.47	Hexim2	0.0364	1.46
Chchd2	0.0473	1.35				Car2	0.000454	-3.74	Hspa8	0.00503	1.39
Chmp4b	0.0246	1.45				Carhsp1	0.00604	-1.98	Hsph1	0.00414	1.83
Chp1	0.00434	1.62				Carm1	0.0348	-1.39	Ifi207	0.0216	-1.44
Cir1	0.00532	1.68				Carns1	0.0217	1.33	Ifi30	0.0361	-1.36
Clu	0.0119	1.59				Cat	0.000394	-2.6	Ifi44l	0.00706	-1.5
Cmas	0.00266	3.37				Cbr1	0.0123	-1.46	Ifi47	0.000349	1.42
Cnnm2	0.0235	1.58				Ccdc189	0.0013	-1.79	Ifitm3	0.00432	-1.67
Copz1	0.0179	1.37				Ccna2	0.00217	-1.89	Ift46	0.00545	-1.38
Cox5a	0.0114	1.31				Ccnb2	0.0357	-1.51	Il2	0.046	1.31
Cox6a1	0.0138	1.54				Ccndbp1	0.00126	-2.37	Il7r	0.000997	1.45
Cox6b2	0.0143	1.88				Ccnh	0.000937	1.37	Inpp4b	0.0109	1.37
Cox8a	0.0299	1.51				Ccni	0.0215	-1.48	Irf5	0.014	-1.34
Crat	0.00434	2.25				Ccr3	0.0177	1.66	Kbtbd8	0.00421	1.43
Creg1	0.00424	1.8				Cct7	0.00373	-1.46	Kmt2d	0.0196	1.41
Crip2	0.0136	1.43				Cd177	0.00626	-1.64	Ldlrad3	0.014	-1.41
Cript	0.021	1.66				Cd19	0.0458	1.43	Lgals3	0.00474	-1.45
Ctla2a	0.022	1.49				Cd24a	0.00183	-2.43	Lrig1	0.00864	1.36
Ctsb	0.00406	2.27				Cd36	0.0199	-1.83	Lrp1	0.00299	-1.66
Ctse	0.0227	1.44				Cd59a	0.00656	-2.16	Ly6c1	0.00474	-1.42
Ctsf	0.00869	2.24				Cd59b	0.00354	-1.62	Ly6c2	0.000207	-1.63
Ctsz	0.0126	1.31				Cd82	0.0232	-1.53	Ly6e	0.00647	-1.35
Cul4a	0.00266	2.67				Cdc25b	0.000546	-2.57	Lyz2	0.00866	-1.42
Cux1	0.00434	1.78				Cdr2	0.00127	-2.49	Map7d1	0.0276	-1.37
Cym	0.00434	-1.44				Cebpa	0.00823	-1.39	Mat2a	8.04e-05	1.52
Dapk2	0.0166	1.68				Cenps	0.032	1.39	Mbnl1	0.00176	1.4
Dazap2	0.0298	1.5				Cep128	0.00405	-1.65	Mcub	0.0487	-1.36
Dcaf11	0.0108	1.32				Ces2g	0.0113	-1.42	Mocs1	0.0116	-1.31
Dcaf12	0.00289	2.32				Cfh	0.0377	-1.35	Mosmo	0.0176	1.35
Dcaf6	0.00434	2.11				Cfp	0.0373	-1.38	Mpeg1	0.000346	-1.62
Dclre1b	0.0202	1.73				Chac2	0.00322	-2.12	Ms4a6c	0.0161	-1.45
Dhrs11	0.00289	3.23				Chchd2	0.0343	-1.34	Ms4a6d	0.00299	-1.71
Dmtn	0.0152	1.86				Chd4	0.0257	-1.31	Mx1	0.0368	-1.32
Dnaja4	0.00506	2.38				Chmp4b	0.00246	-1.57	Myo1f	0.0354	-1.36
Dnajb2	0.00289	2.53				Chp1	0.000787	-1.71	Naaa	0.0318	-1.31
Dnajb6	0.00634	2.07				Cir1	0.00811	-1.58	Nagk	0.00387	-1.49
Dstn	0.0409	1.31				Cirbp	0.00634	1.41	Naip2	0.045	-1.32
Dusp23	0.042	1.32				Cldn13	0.0457	-1.48	Ncdn	0.0344	-1.32
E2f2	0.00404	2.48				Cln8	0.00303	-1.6	Ndfip2	0.0306	1.31
Eef1d	0.00289	1.89				Clu	0.0104	-1.56	Nfic	0.0361	-1.34
Eif1	0.00578	1.65				Cmas	0.00104	-3.07	Ngp	0.0183	-2.25
Eif2ak1	0.00346	1.73				Cmip	0.0146	-1.46	Nr4a1	0.00338	-1.5
Eif3k	0.0476	1.31				Cnnm2	0.00275	-1.74	Nufip2	0.0112	1.37
Eif5	0.00507	2.26				Cnst	0.00832	-1.44	Oas1a	0.0276	-1.45
Eipr1	0.00976	1.43				Col6a4	0.00309	1.39	Olfm1	0.00531	-1.54
Ell2	0.0143	1.92				Cops2	0.0339	-1.34	Orc4	0.00474	1.42
Eloa	0.0321	1.3				Copz1	0.00284	-1.44	Oxr1	0.00864	1.32
Elob	0.00524	2				Coq2	0.0113	1.3	P2ry6	0.00633	-1.42
Endod1	0.00434	1.73				Cox6a1	0.0118	-1.51	Parp1	0.0339	-1.31
Epb41	0.00289	2.98				Cox6b2	0.0361	-1.68	Parp12	0.00183	-1.43
Epb42	0.00467	3.06				Cox7a2	0.0291	-1.58	Pax5	0.0273	-1.56
Epn1	0.0271	1.49				Cox8a	0.0183	-1.52	Pcca	0.0203	-1.35
Ermap	0.00937	1.86				Cracd	0.00258	-1.41	Pdcd10	0.018	1.33
Esco2	0.0386	1.46				Crat	0.001	-2.39	Pde3b	0.00286	1.43
Evi5	0.0181	1.41				Creg1	0.00126	-1.82	Pdxk	0.0283	-1.32
F10	0.0113	1.39				Crem	0.0214	-1.39	Pid1	0.0432	-1.3
Fam104a	0.0179	1.62				Crip2	0.00672	-1.44	Pitrm1	0.0196	-1.35
Fam117a	0.00534	1.92				Cript	0.00582	-1.74	Plac8	0.00421	-1.53
Fam126a	0.0216	1.54				Csf1r	0.0375	-1.43	Plbd1	0.0339	-1.4
Fam210b	0.0046	2.3				Csnk1d	0.00139	-1.33	Plcg2	0.00414	-1.54
Fam214b	0.00266	2.46				Ctsb	0.00033	-2.78	Pld4	8.04e-05	-1.58
Fam76a	0.0225	1.3				Ctse	0.0255	-1.4	Plod3	0.0119	-1.35
Fbxo7	0.0179	1.89				Ctsz	0.00304	-1.35	Plxnb2	0.000349	-1.72
Fbxo9	0.00354	2.37				Cul4a	0.000666	-2.54	Ppfia4	0.00104	-1.59
Fbxw2	0.0211	1.57				Cux1	0.000577	-1.95	Psap	0.000136	-1.61
Fech	0.0052	2.28				Cxcr4	0.0254	-1.58	Ptar1	0.0396	1.33
Fhdc1	0.0392	1.66				Dapk2	0.017	-1.63	Ptges3	0.000136	1.44
Fis1	0.00482	2.13				Dazap2	0.00111	-1.75	Ptgr1	0.0474	-1.33
Foxo4	0.00809	2.03				Dcaf11	0.00776	-1.31	Ptpro	0.00421	-1.49
Fth1	0.00887	1.62				Dcaf12	0.000639	-2.43	Pus3	0.008	1.36
Ftl1	0.0103	1.81				Dcaf6	0.00207	-2.1	Rab3ip	0.0196	1.31
Fzr1	0.00266	2.5				Dclre1b	0.0117	-1.73	Ralgps1	0.0283	1.3
G3bp2	0.0262	1.53				Dcun1d1	0.0306	-1.54	Rasa4	0.0437	-1.36
Gabarap	0.0153	1.56				Ddb2	0.00136	1.36	Rassf4	0.00474	-1.42
Gabarapl1	0.022	1.44				Dennd4a	0.0113	-1.39	Recql5	0.0368	-1.3
Gabarapl2	0.00601	2.23				Dhrs11	0.000448	-3.57	Rnf138	0.0116	1.32
Galnt1	0.0267	1.49				Dmtn	0.00124	-2.15	Rnpep	0.0181	-1.38
Gapvd1	0.00404	1.44				Dna2	0.0275	-1.33	Rps27rt	0.0283	1.44
Gch1	0.0478	1.61				Dnaja4	0.000331	-3	Rrbp1	0.0223	-1.36
Gchfr	0.0121	1.42				Dnajb2	0.000429	-2.77	Rsrp1	0.0196	1.3
Gclm	0.00501	1.98				Dnajb6	0.000824	-2.33	Sars2	0.0241	-1.35
Gda	0.00532	2.27				Dnttip1	0.00702	-1.44	Sav1	0.00207	1.4
Ghitm	0.00434	2.35				Dusp1	0.0216	-1.95	Scarb1	0.000136	-1.61
Glo1	0.00949	1.64				Dusp23	0.0198	-1.33	Sdc3	0.0454	-1.33
Glrx5	0.00495	2.52				E2f2	0.000787	-2.67	Serpini1	0.0436	1.32
Glul	0.00266	2.2				Ecm1	0.0357	-1.46	Sirpa	0.0194	-1.51
Gm867	0.00578	2.26				Eef1d	0.000584	-1.96	Slc29a3	0.000657	-1.43
Gm8797	0.0216	1.5				Eif1	0.00174	-1.7	Slc8b1	0.0425	-1.34
Gnas	0.0151	1.75				Eif2ak1	0.00138	-1.71	Slfn5	0.0396	-1.35
Gng11	0.0248	1.48				Eif3k	0.0251	-1.32	Smim15	0.00627	1.34
Golga7	0.0498	1.42				Eif5	0.00183	-2.31	Snn	0.016	1.3
Gp9	0.0248	1.54				Eipr1	0.0114	-1.39	Snrpa	0.0273	-1.37
Gpx1	0.00869	2.35				Ell2	0.0107	-1.89	Srsf10	0.00851	1.35
Grina	0.00315	2.18				Eloa	0.00908	-1.34	Srsf3	0.00317	1.31
Gstm5	0.00489	2.05				Elob	0.00187	-2.03	Srsf7	0.0208	1.34
Gstp2	0.00831	1.42				Eloc	0.03	-1.38	St8sia6	0.014	1.34
Gypa	0.00558	3.17				Emilin2	0.0325	-1.53	Stip1	0.00868	1.46
H2bc4	0.00909	1.6				Endod1	0.0164	-1.54	Tarbp1	0.0281	1.31
H3f3a	0.0313	1.67				Epb41	0.000387	-3.39	Tbp	0.0194	1.33
Hacd3	0.00647	-1.3				Epb42	0.00116	-3.3	Tbx21	0.0283	-1.33
Hagh	0.00703	2.4				Epn1	0.011	-1.53	Tgfbi	0.0448	-1.48
Hbq1a	0.0486	1.68				Ermap	0.00325	-1.92	Tgtp1	0.0256	1.34
Hbq1b	0.00869	1.99				Esco2	0.0093	-1.53	Thyn1	0.00299	1.35
Hebp1	0.0101	1.99				Evi5	0.00926	-1.42	Ticam2	0.00474	-1.45
Hectd4	0.00755	1.56				Exo5	0.0243	1.31	Tifab	7.99e-06	-2.01
Hemgn	0.00482	2.08				Exosc2	0.00283	1.33	Tmem123	0.00121	1.53
Hexa	0.0115	1.32				F10	0.00183	-1.46	Tmem128	0.011	1.33
Hipk1	0.00379	1.74				F13a1	0.00033	-1.8	Tmem14a	0.042	1.39
Hipk2	0.00685	1.84				F5	0.0379	-1.4	Tmem158	0.0128	1.47
Hk1	0.0129	1.37				Fahd1	0.0093	-1.52	Tmem176a	0.00436	-1.66
Hmbs	0.00434	2.44				Fam104a	0.00124	-1.84	Tmem176b	1.8e-05	-1.94
Hscb	0.0185	1.99				Fam117a	0.00695	-1.8	Tnf	0.0454	1.33
Idi1	0.0386	-1.36				Fam126a	0.00536	-1.62	Tnfrsf17	0.0359	1.42
Ifi27	0.0101	1.81				Fam210b	0.000787	-2.56	Tnfrsf21	0.0359	-1.37
Ifitm3	0.0434	1.44				Fam214b	0.00028	-2.76	Tnfsf8	0.0359	1.35
Ifnar2	0.00741	1.5				Fam76a	0.0136	-1.3	Trat1	0.00103	1.64
Ifrd2	0.00289	2.49				Fbxo34	0.0195	-1.38	Trbv17	0.0354	1.38
Ift20	0.0218	1.48				Fbxo7	0.0138	-1.85	Trbv19	0.041	1.3
Ighg1	0.00266	1.78				Fbxo9	0.00186	-2.27	Trim65	0.035	1.34
Igtp	0.0232	1.37				Fbxw2	0.00965	-1.6	Trnt1	0.00104	1.36
Ilrun	0.0111	1.94				Fcrla	0.0277	1.46	Trp53inp1	0.00316	1.34
Irf7	0.0152	1.98				Fech	0.00327	-2.21	Trpc6	0.0222	1.55
Isca1	0.00978	2.02				Fgfr1op2	0.0178	-1.38	Tubb6	0.0157	-1.44
Iscu	0.00578	2.32				Fhdc1	0.00711	-1.81	Uap1l1	0.00663	-1.34
Isg15	0.00289	2.69				Fis1	0.00157	-2.19	Unc93b1	0.00488	-1.38
Isg20	0.00685	2.26				Fkbp3	0.00459	1.38	Vcp	0.0414	-1.31
Itga2b	0.0243	1.51				Flt3l	0.0265	1.3	Vipr1	0.00617	1.36
Itsn1	0.00289	2.39				Fn1	0.0462	-1.6	Xrcc5	0.0242	-1.3
Jpt1	0.0101	1.33				Fos	0.00162	-2.49	Yars	0.0254	-1.32
Kcnj5	0.0434	1.33				Foxn3	0.0217	-1.38	Zfand4	0.035	1.44
Kdm7a	0.0243	1.51				Foxo4	0.00197	-2.16	Zfp281	0.0396	1.35
Kel	0.00266	2.79				Fth1	0.00651	-1.6	Zfp282	0.0425	-1.35
Klf1	0.00266	1.78				Ftl1	0.00722	-1.78	Zfp385a	0.00681	-1.52
Klrc1	0.039	-1.34				Fundc2	0.0284	-1.71	Zfp397	0.0157	1.33
Klrc3	0.0496	-1.33				Fzr1	0.00033	-2.67	Zfp758	0.0157	1.39
Kpna1	0.0148	1.39				G3bp2	0.013	-1.55	Zfyve9	0.0148	-1.53
Lgmn	0.0156	1.49				G6pdx	0.0013	-1.43	Zkscan3	0.00664	1.3
Lmo2	0.0124	1.9				Gabarap	0.00399	-1.62	Zranb3	0.013	1.56
Lpin2	0.0217	1.34				Gabarapl1	0.0123	-1.45
Ltf	0.0151	1.9				Gabarapl2	0.00212	-2.3
M1ap	0.0306	1.48				Gadd45a	0.0102	-1.51
Map1lc3b	0.00578	2.1				Galnt1	0.0426	-1.41
Map2k2	0.0164	1.58				Gapvd1	0.0121	-1.34
Map2k3	0.0389	1.43				Gatm	0.0417	-1.31
Map4k5	0.0303	1.51				Gch1	0.0133	-1.71
Mapre2	0.0267	1.44				Gclm	0.00104	-2.11
Marchf2	0.0184	1.87				Gda	0.00572	-2.13
Marchf3	0.00434	1.97				Get1	0.00879	1.32
Marchf5	0.00702	2.15				Ggct	0.00966	1.33
Marchf8	0.00597	2.04				Ghitm	0.00159	-2.36
Med14	0.0419	-1.31				Glo1	0.0168	-1.54
Med16	0.0198	1.3				Glrx	0.0049	-1.96
Memo1	0.0246	1.94				Glrx5	0.00111	-2.71
Metap2	0.00434	2.31				Glul	5.57e-05	-2.51
Mettl27	0.0122	1.85				Gm867	0.00255	-2.28
Mff	0.0114	1.91				Gm8797	0.00578	-1.56
Mfsd2b	0.0405	1.38				Gnas	0.00197	-1.93
Mgll	0.00871	1.58				Golga7	0.0233	-1.45
Mgst3	0.00524	1.95				Gp1ba	0.0166	-1.48
Micu1	0.00404	1.45				Gp5	0.0105	-1.55
Mki67	0.00635	1.96				Gpcpd1	0.0394	-1.4
Mkrn1	0.00671	2.17				Gpx1	0.0162	-2.1
Mllt3	0.00607	1.46				Grina	0.000809	-2.23
Mpc2	0.0082	2.28				Grn	0.0181	-1.39
Mpp1	0.00289	3.01				Gstm5	0.0282	-1.7
Mpp2	0.00434	1.95				Gstp3	0.0258	-1.37
Mpst	0.00763	1.61				Gypa	0.00126	-3.49
Mrpl32	0.0496	1.44				Gypc	0.00337	-1.54
Mta3	0.00578	1.54				H1f2	0.00168	-1.52
Mtmr3	0.00289	2.02				H2aj	0.0228	-1.57
Mtrf1	0.0184	-1.35				H2bc22	0.0495	-1.31
Mxi1	0.00614	1.71				H2bc3	0.0305	-1.35
Myl6	0.0211	1.57				H2bc4	0.00175	-1.68
Mylk3	0.00325	1.95				H2bu2	0.0285	-1.46
Myo1d	0.0248	1.66				H2-Ea	0.0277	1.48
Nadk2	0.0173	1.69				H2-Ob	0.0466	1.34
Napa	0.0134	1.79				H2-Q5	0.00135	1.33
Narf	0.00959	1.76				H3c11	0.0391	-1.38
Nars	0.0444	1.35				H3f3a	0.0143	-1.7
Ncoa4	0.0221	2.02				H4c6	0.0366	-1.3
Ncoa7	0.00949	1.85				Hagh	0.00285	-2.45
Ncr1	0.0483	-1.37				Hbq1a	0.017	-1.76
Ndufa1	0.0101	1.75				Hbq1b	0.00944	-1.89
Necap2	0.00404	1.75				Hdac10	0.00603	1.35
Nfe2	0.0126	1.51				Hebp1	0.00207	-2.15
Ngp	0.00578	2.45				Hectd4	0.00124	-1.65
Nhlrc4	0.0419	1.39				Hemgn	0.00242	-2.06
Nipa1	0.00404	1.89				Hexa	0.0126	-1.3
Nomo1	0.0479	1.37				Hipk1	0.000937	-1.77
Nqo1	0.00701	1.68				Hipk2	0.00126	-1.98
Nt5c3	0.00482	2.6				Hk1	0.00124	-1.47
Nucb1	0.00305	1.41				Hmbs	0.000626	-2.77
Nusap1	0.00531	2.52				Hpse	0.0359	-1.34
Oas1e	0.00624	1.7				Hs6st1	0.0259	-1.38
Oas3	0.00333	2.15				Hscb	0.0093	-2.03
Oaz1	0.0152	1.82				Hsd3b6	0.0453	-1.54
Oaz2	0.0246	1.38				Hsp90ab1	0.0301	-1.3
Ogdh	0.0134	1.69				Htatip2	0.0474	-1.36
Optn	0.0118	1.87				Hvcn1	0.0259	1.36
Otub2	0.0159	1.45				Hyal3	0.0456	-1.37
Otud5	0.00735	1.67				Icam2	0.00719	1.3
P2ry10b	0.0465	-1.31				Icosl	0.0461	1.31
Pabpc1	0.021	1.99				Id3	0.00636	1.51
Pabpc4	0.00789	1.99				Ifi214	0.0259	1.34
Paip2	0.0194	1.52				Ifi27	0.00245	-1.9
Paqr9	0.00434	2.13				Ifit1	0.0352	-1.53
Parvb	0.0412	1.44				Ifitm3	0.00033	-1.87
Pck2	0.0138	1.53				Ifnar2	0.00146	-1.57
Pcmt1	0.0236	1.36				Ifrd2	0.00102	-2.46
Pcx	0.00909	1.9				Ift20	0.0268	-1.43
Pcyt1b	0.0321	1.45				Ift57	0.006	-1.51
Pepd	0.0054	2.18				Ighv1-69	0.00322	1.37
Pf4	0.0165	1.52				Igkv1-122	0.00478	1.5
Pgap4	0.0236	1.41				Igkv4-79	0.0256	1.43
Phf8	0.0108	1.37				Igkv6-17	0.0107	1.44
Phlpp1	0.0195	-1.31				Iglc2	0.0198	1.54
Phospho1	0.0425	1.7				Iglc3	0.0323	1.49
Pi4k2b	0.0448	1.49				Iglj3p	0.0318	1.31
Pigq	0.00871	1.61				Igtp	0.0164	-1.36
Pim1	0.0152	1.5				Il4i1	0.0103	1.48
Pink1	0.00794	1.93				Ilrun	0.000824	-2.28
Pip4k2a	0.0211	1.41				Incenp	0.0162	-1.31
Pip5k1b	0.0183	1.67				Inf2	0.0186	-1.42
Pithd1	0.00404	1.63				Irag1	0.0216	-1.43
Pitrm1	0.00529	1.41				Irf7	0.00262	-2.18
Pkig	0.0425	1.37				Isca1	0.00285	-2.12
Plaat3	0.00316	2.44				Iscu	0.00218	-2.37
Pnpla2	0.00941	1.53				Isg15	0.000911	-2.63
Pnpo	0.00289	3.48				Isg20	0.00175	-2.41
Ppm1b	0.00909	1.36				Itga2b	0.0146	-1.52
Ppox	0.0248	1.33				Itgb3	0.0185	-1.43
Ppp1cb	0.0152	1.87				Itsn1	0.000632	-2.44
Ppp1r15a	0.0139	1.96				Izumo4	0.00561	1.35
Ppp2r5b	0.00547	1.94				Jund	0.0366	-1.35
Prdx2	0.0108	2.32				Katna1	0.0493	-1.31
Prdx6	0.0498	1.3				Kcnmb4	0.0462	1.33
Prnp	0.019	1.75				Kdm7a	0.00327	-1.63
Prokr1	0.0457	1.37				Kel	0.000787	-2.74
Prr13	0.0144	1.35				Klf1	0.000787	-1.67
Prxl2a	0.00532	3				Klhl15	0.0462	1.33
Psenen	0.0248	1.34				Klhl25	0.0415	-1.32
Psmd2	0.00887	1.3				Kpna1	0.000937	-1.52
Psmd4	0.00724	1.75				Lamp2	0.0372	-1.31
Psme3	0.00424	2.36				Lcn2	0.0282	-1.91
Psme4	0.0312	1.48				Lgmn	0.000429	-1.75
Psmf1	0.00528	2.14				Lmna	0.0145	-1.4
Ptbp2	0.00809	-1.33				Lmo2	0.00211	-2.07
Ptdss2	0.037	1.57				Lpin2	0.000592	-1.52
Ptgs1	0.0372	1.38				Lrg1	0.0251	-1.8
Ptp4a3	0.00794	2.05				Lrp1	0.0121	-1.47
Ptpa	0.00289	2.05				Lrrc28	0.00998	-1.49
Ptpn14	0.0412	1.52				Lsm12	0.0418	-1.33
Ptprn	0.019	1.41				Lta	0.022	1.3
Pttg1	0.00424	2.57				Ly6d	0.0128	1.42
Pus3	0.00992	-1.34				M1ap	0.0247	-1.46
Rab39	0.0177	-1.32				Map1lc3b	0.00209	-2.15
Rab3il1	0.00289	2.72				Map2k2	0.00999	-1.58
Rad23a	0.00266	2.71				Map2k3	0.0133	-1.47
Ralbp1	0.0164	1.48				Map7d1	0.0195	-1.34
Ranbp10	0.00266	2.6				Mapk12	0.0467	1.39
Rangap1	0.0256	1.32				Mapk3	0.0453	-1.3
Rbm38	0.0044	1.61				Mapre2	0.00111	-1.63
Reep6	0.00467	1.64				Marchf2	0.0135	-1.85
Rexo2	0.00559	1.8				Marchf3	0.000824	-2.09
Rfk	0.00869	1.86				Marchf5	0.00266	-2.2
Rfx2	0.00404	1.84				Marchf8	0.00176	-2.13
Rhag	0.00489	1.82				Mast2	0.0239	-1.4
Rhd	0.00732	2.13				Matr3	0.00113	1.31
Rhebl1	0.0158	-1.34				Max	0.0186	-1.35
Riok3	0.00434	2.2				Mbip	0.0118	1.44
Rmnd5a	0.00738	1.71				Mcph1	0.0183	-1.33
Rnasel	0.00434	1.76				Med12	0.0393	-1.34
Rnf10	0.00434	2.48				Memo1	0.039	-1.78
Rnf11	0.0242	1.81				Mest	0.0172	-1.52
Rnf114	0.0106	1.56				Metap2	0.00111	-2.4
Rnf115	0.0228	1.41				Mettl27	0.00839	-1.83
Rnf123	0.00424	1.66				Mff	0.00393	-1.97
Rnf14	0.0121	1.63				Mfsd2b	0.00721	-1.46
Rpl41	0.0192	1.72				Mgll	0.00146	-1.67
Rsad2	0.00266	3.03				Mgst2	0.0111	1.32
Ryk	0.00831	1.76				Mgst3	0.00299	-1.92
S100a1	0.0245	1.45				Micu1	0.00507	-1.38
S100a10	0.0378	1.31				Mid1ip1	0.0167	-1.41
S100a13	0.0406	1.5				Mki67	0.0015	-2.07
Samd11	0.00379	1.96				Mkrn1	0.00184	-2.28
Samd14	0.0221	1.53				Mllt3	0.000787	-1.55
Samd4	0.0188	1.89				Mmp19	0.00519	-1.52
Sec23a	0.0496	1.41				Mocos	0.0261	-1.35
Sec61g	0.023	2.04				Mpc2	0.0015	-2.52
Selenbp1	0.00434	1.81				Mpp1	0.000331	-3.52
Septin1	0.0124	1.45				Mpp2	0.000761	-2.11
Serf2	0.0323	1.38				Mpst	0.0108	-1.54
Serinc1	0.0218	1.53				Mrpl32	0.0201	-1.47
Serinc3	0.00404	1.86				Ms4a1	0.029	1.54
Serpinb6a	0.0246	1.56				Ms4a4a	0.0497	-1.3
Sh3d19	0.0103	1.59				Ms4a4b	0.0408	1.31
Sh3glb1	0.0114	1.93				Ms4a6d	0.0374	-1.42
Sh3yl1	0.00404	1.89				Mta3	0.000546	-1.7
Slc16a10	0.00823	1.91				Mterf2	0.0285	1.37
Slc24a3	0.0232	1.39				Mtmr3	0.000834	-2.01
Slc25a37	0.00404	2.43				Mtrf1	0.0113	1.35
Slc25a39	0.00532	2.13				Mvb12b	0.0279	-1.33
Slc25a51	0.00368	2.41				Mxi1	0.00123	-1.81
Slc38a5	0.00685	1.97				Myl6	0.0183	-1.54
Slc43a1	0.00444	2.02				Mylk3	0.000787	-2.01
Slc43a3	0.0133	1.58				Myo1d	0.0128	-1.68
Slc48a1	0.00738	2.02				Nadk2	0.00647	-1.74
Slc4a1	0.00289	3.44				Napa	0.011	-1.75
Slc6a9	0.0124	1.69				Narf	0.00421	-1.78
Slc7a5	0.0405	1.46				Nars	0.0375	-1.33
Slf1	0.0429	-1.33				Nbr1	0.00317	-1.35
Slfn14	0.0044	1.94				Nckap1	0.0471	-1.33
Smap1	0.00434	2.14				Ncoa4	0.001	-2.55
Smdt1	0.0384	1.47				Ncoa7	0.0101	-1.77
Smox	0.00434	2.2				Ndrg1	0.00552	-1.43
Snca	0.00578	2.59				Ndufa1	0.0213	-1.61
Snrnp25	0.0134	1.85				Ndufa3	0.035	-1.42
Snx15	0.00266	2.8				Necap2	0.001	-1.8
Snx22	0.0376	1.63				Nfe2	0.0016	-1.63
Snx3	0.0336	1.56				Nfil3	0.0282	-1.4
Sod2	0.00404	1.84				Nhlrc4	0.0256	-1.39
Specc1	0.00315	3.09				Niban3	0.026	1.55
Spire1	0.0108	2.11				Nipa1	0.0311	-1.56
Spop	0.0192	1.54				Nlrx1	0.00243	-1.67
Spta1	0.00534	2.55				Nmnat3	0.0175	-1.42
Sptb	0.00289	3.19				Nomo1	0.0189	-1.4
Sqstm1	0.00266	1.72				Npy	0.0163	-1.48
Srp14	0.00434	1.95				Nqo1	0.0109	-1.59
Ssbp3	0.0159	1.43				Nrd1	0.00292	-1.31
St3gal2	0.00404	1.59				Nt5c3	0.0015	-2.7
St3gal5	0.00266	3.09				Nucb1	0.00533	-1.33
St7	0.0248	1.43				Nudcd2	0.00478	1.4
St8sia6	0.019	-1.31				Nusap1	0.00111	-2.75
Stom	0.0403	1.44				Nxpe2	0.0302	-1.7
Stradb	0.00379	1.96				Oas1a	0.00184	-1.58
Stx2	0.0101	1.6				Oas1e	0.0154	-1.56
Suds3	0.0398	1.68				Oas3	0.000339	-2.42
Supt3	0.00909	1.83				Oaz1	0.0152	-1.76
Syngr1	0.0174	1.64				Oaz2	0.00522	-1.44
Tab3	0.00607	1.69				Odc1	0.00373	-1.81
Taldo1	0.00434	1.65				Ogdh	0.00233	-1.81
Tax1bp1	0.00547	1.88				Olfm1	0.0397	-1.34
Tbc1d2b	0.0287	1.37				Optn	0.00228	-2.01
Tbcel	0.00467	1.61				Osbpl8	0.021	-1.39
Tdrd7	0.0372	1.48				Otud5	0.00242	-1.72
Tent5c	0.00607	2.15				P2ry14	0.0164	1.48
Tfdp2	0.00316	2.85				Pabpc1	0.00188	-2.33
Thbs1	0.043	1.4				Pabpc4	0.00278	-2.05
Timm17b	0.0285	1.43				Paip2	0.0108	-1.53
Tmbim6	0.00593	1.36				Palld	0.0388	-1.31
Tmcc2	0.00346	2.99				Paqr9	0.00197	-2.12
Tmem183a	0.0173	1.36				Parp3	0.00133	1.39
Tmem234	0.0241	1.35				Parvb	0.00352	-1.59
Tmem256	0.0178	1.99				Pcbp4	0.00839	1.3
Tmem86b	0.0173	1.47				Pck2	0.0142	-1.49
Tmod1	0.00266	3.27				Pcmt1	0.0149	-1.36
Tpcn1	0.00578	1.46				Pcx	0.00276	-1.98
Tpm1	0.0109	1.76				Pcyt1b	0.0275	-1.42
Tpx2	0.011	1.62				Pdgfa	0.0395	-1.36
Trak2	0.00404	1.91				Pef1	0.00944	-1.3
Trbv4	0.00763	-1.38				Pepd	0.00123	-2.34
Trim10	0.00404	3.65				Pgm2l1	0.00136	-1.46
Trim56	0.00266	1.35				Phf8	0.00248	-1.41
Trim58	0.00482	1.87				Phospho1	0.00426	-1.94
Trir	0.0117	1.58				Pi4k2b	0.0279	-1.49
Tsg101	0.0246	1.39				Picalm	0.0423	-1.33
Tspan33	0.00434	2.29				Pigq	0.0159	-1.51
Tspo2	0.00266	2.96				Pim1	0.000824	-1.69
Ttc39a	0.00732	1.83				Pink1	0.00638	-1.88
Tuba4a	0.00289	1.65				Pip4k2a	0.00209	-1.52
Tubb2a	0.0373	1.42				Pip5k1b	0.0284	-1.57
Tut7	0.0118	1.54				Pithd1	0.00231	-1.59
Txn2	0.0166	1.61				Pitrm1	0.000937	-1.47
Txnrd2	0.00689	2.21				Pkm	0.00999	-1.33
Ubac1	0.0245	1.95				Pkn2	0.00729	-1.74
Ubb	0.00724	2.06				Pla2g12a	0.034	-1.38
Ube2b	0.0118	1.95				Plaat3	0.00111	-2.42
Ube2c	0.00457	2.56				Platr25	0.044	1.31
Ube2e3	0.0181	1.86				Plin2	0.0481	-1.46
Ube2f	0.00532	2.33				Plxnb2	0.0067	-1.47
Ube2h	0.00379	1.63				Pnpla2	0.000675	-1.7
Ube2l6	0.00689	2.08				Pnpo	0.000824	-3.49
Ube2m	0.0236	1.69				Ppbp	0.044	-1.39
Ube2o	0.00289	2.82				Ppm1b	0.00393	-1.37
Ube2r2	0.0044	2.15				Ppp1cb	0.0121	-1.83
Ube3b	0.0415	1.5				Ppp1r15a	0.00278	-2.12
Ubl5	0.0178	1.47				Ppp2r5b	0.00367	-1.9
Ubl7	0.00404	1.48				Prdx2	0.00554	-2.34
Ucp2	0.00794	2.2				Prdx6	0.0251	-1.31
Uqcrh	0.0383	1.55				Prkar2b	0.0183	-1.39
Uqcrq	0.0425	1.39				Prnp	0.00257	-1.92
Urod	0.00289	2.86				Prokr1	0.00653	-1.47
Usp15	0.0117	2.04				Proser2	0.00626	-1.44
Usp18	0.029	1.6				Prps1	0.0292	-1.34
Usp25	0.0166	1.81				Prxl2a	0.00176	-3.13
Usp32	0.0216	1.56				Psap	0.0015	-1.45
Usp4	0.00635	1.62				Psmd4	0.000639	-1.99
Vangl1	0.0138	2.12				Psme3	0.000546	-2.69
Vopp1	0.00424	2.24				Psme4	0.00354	-1.61
Vps35l	0.0236	1.38				Psmf1	0.00212	-2.16
Vwf	0.00908	1.7				Ptdss2	0.0247	-1.57
Wbp2	0.00305	1.85				Ptp4a3	0.00687	-1.98
Wdr26	0.00289	2.2				Ptpa	0.000592	-2.14
Wipi1	0.0114	1.77				Ptpn11	0.0305	-1.31
Wnk1	0.0297	1.3				Ptprn	0.00284	-1.5
Wwp2	0.00404	1.52				Pttg1	0.00175	-2.55
Xk	0.0406	1.41				Pus3	0.009	1.32
Xpo7	0.00266	3.02				Rab11a	0.0217	-1.35
Ybx3	0.0352	1.89				Rab3il1	0.00104	-2.67
Yipf4	0.0311	1.65				Rab5c	0.0265	-1.38
Ypel3	0.00404	2.01				Rad23a	0.000331	-2.85
Ypel4	0.0068	1.8				Ralbp1	0.001	-1.65
Ypel5	0.00404	1.83				Ranbp10	0.000389	-2.78
Zbtb44	0.0399	1.51				Rangap1	0.0186	-1.31
Zbtb8a	0.0478	-1.34				Rasa1	0.0118	1.3
Zcchc17	0.0243	1.42				Rbm3	0.00501	1.34
Zfand6	0.0364	1.52				Rbm38	0.00126	-1.65
Zfp182	0.0248	-1.34				Rec114	0.023	-1.86
Zfp24	0.0261	-1.3				Reep6	0.0071	-1.55
Zfp367	0.00794	-1.3				Rex1bd	0.0182	-1.43
Zfpm1	0.0478	1.36				Rexo2	0.00295	-1.78
						Rfk	0.00729	-1.81
510 genes modulated in pathology						Rfx2	0.00028	-2.14
484 up (95%)						Rfx7	0.00217	1.36
26 down (5%)						Rhag	0.0115	-1.65
						Rhd	0.00466	-2.09
Statistical analyses were performed using a linear model (lmFit function from limma v3.46.0 R package) on vst transformation gene expression dataset. The resulting p-values were adjusted for multiple hypothesis testing and filtered to retain differentially expressed genes with false discovery rate (FDR) adjusted p-values ≤ 0.05 and an absolute fold-change (|FC|) ≥ 1.3.						Rhebl1	0.00372	1.38
						Rida	0.0495	-1.36
						Riok3	0.000976	-2.34
						Rmnd5a	0.00407	-1.71
						Rnase6	0.0178	1.32
						Rnasel	0.00187	-1.75
						Rnf10	0.000713	-2.78
						Rnf11	0.0414	-1.66
						Rnf113a1	0.0227	1.31
						Rnf114	0.00543	-1.56
						Rnf115	0.0093	-1.43
						Rnf123	0.00126	-1.68
						Rnf14	0.0305	-1.49
						Rnf20	0.0255	-1.39
						Rph3al	0.0444	-1.34
						Rpl41	0.0387	-1.58
						Rps29	0.0495	-1.32
						Rragd	0.0132	-1.46
						Rsad2	0.00223	-2.59
						Ryk	0.00396	-1.77
						S100a13	0.0121	-1.56
						Samd11	0.00146	-1.94
						Samd14	0.009	-1.56
						Samd4	0.0035	-2.06
						Sapcd1	0.0479	1.31
						Scarb1	0.001	-1.46
						Sdc4	0.035	1.33
						Sdhaf1	0.0275	1.32
						Sec14l1	0.027	-1.31
						Sec61g	0.0258	-1.93
						Selenbp1	0.00198	-1.8
						Septin1	0.0189	-1.39
						Serf2	0.0458	-1.33
						Serinc1	0.00319	-1.64
						Serinc3	0.00266	-1.78
						Serpinb1a	0.0111	1.46
						Serpinb6a	0.0259	-1.51
						Sh3d19	0.00197	-1.68
						Sh3glb1	0.00217	-2.09
						Sh3yl1	0.0018	-1.87
						Sik1	0.0145	-1.43
						Slamf7	0.0235	1.35
						Slc16a10	0.0152	-1.75
						Slc22a23	0.026	-1.33
						Slc24a3	0.0411	-1.33
						Slc25a37	0.0107	-2.06
						Slc25a39	0.00211	-2.16
						Slc25a51	0.000787	-2.55
						Slc25a53	0.00228	1.32
						Slc38a5	0.000599	-2.3
						Slc3a2	0.032	-1.34
						Slc43a1	0.00294	-1.96
						Slc43a3	0.029	-1.47
						Slc48a1	0.00304	-2.05
						Slc4a1	0.00033	-4.05
						Slc6a4	0.0104	-1.5
						Slc6a9	0.00218	-1.81
						Slc7a5	0.00722	-1.56
						Slfn14	0.000599	-2.15
						Smap1	0.00126	-2.19
						Smdt1	0.0108	-1.53
						Smox	0.00126	-2.27
						Smtn	0.0221	-1.41
						Snca	0.00254	-2.61
						Snrnp25	0.00494	-1.91
						Snx15	0.000339	-2.94
						Snx3	0.00287	-1.74
						Sod2	0.000787	-1.94
						Sowaha	0.00287	-1.8
						Specc1	0.000937	-3.12
						Spire1	0.00478	-2.15
						Spop	0.00522	-1.61
						Spta1	0.00162	-2.67
						Sptb	0.000257	-4.11
						Sqstm1	5.57e-05	-1.96
						Srp14	0.00187	-1.94
						Ssbp3	0.0015	-1.55
						St3gal2	0.00108	-1.62
						St3gal5	0.0011	-2.85
						Stac2	0.044	1.3
						Stmn1	0.0299	-1.33
						Stom	0.0177	-1.47
						Stradb	0.00104	-1.99
						Stx2	0.0121	-1.54
						Suds3	0.0182	-1.72
						Supt3	0.0213	-1.66
						Syngr1	0.036	-1.51
						Tab3	0.00669	-1.62
						Tal1	0.0285	-1.37
						Taldo1	0.000675	-1.76
						Tasl	0.0461	1.33
						Tax1bp1	0.00074	-2.09
						Tbc1d2b	0.0415	-1.32
						Tbcel	0.00117	-1.66
						Tceal8	0.0186	-1.75
						Tdrd7	0.00126	-1.72
						Tent5c	0.0115	-1.94
						Tfdp2	0.000787	-2.97
						Thbs1	0.00636	-1.5
						Thyn1	0.00232	1.32
						Tifab	0.0231	-1.39
						Timm17b	0.0488	-1.36
						Tln1	0.00772	-1.43
						Tmbim6	0.000954	-1.42
						Tmc1	0.0423	-1.35
						Tmcc2	0.000824	-3.11
						Tmem176b	0.0176	-1.4
						Tmem234	0.0326	-1.31
						Tmem256	0.0316	-1.81
						Tmem29	0.0423	-1.52
						Tmem86b	0.0101	-1.47
						Tmod1	0.00033	-3.6
						Tnf	0.00603	1.4
						Tnfaip8l1	0.00776	1.46
						Tnfrsf13c	0.00317	1.52
						Tnfrsf17	0.0282	1.38
						Toe1	0.0125	1.3
						Tpcn1	0.00175	-1.49
						Tpm1	0.00136	-1.94
						Tpx2	0.0275	-1.49
						Trak2	0.00229	-1.85
						Trappc2l	0.0244	-1.39
						Treml1	0.0217	-1.43
						Trf	0.0437	-1.56
						Trim10	0.000983	-3.84
						Trim58	0.00225	-1.87
						Trir	0.00397	-1.62
						Trnau1ap	0.00727	1.32
						Tsc22d1	0.0467	-1.43
						Tsc22d3	0.00351	-1.66
						Tsg101	0.00239	-1.49
						Tspan33	0.00183	-2.3
						Tspan8	0.0231	-1.66
						Tspo2	0.00111	-2.71
						Tspyl1	0.0495	-1.3
						Ttc28	0.0209	-1.43
						Ttc39a	0.00554	-1.79
						Tuba4a	0.000824	-1.65
						Tubb2a	3.68e-05	-2.04
						Tubb6	0.0336	-1.34
						Tubgcp5	0.0145	1.32
						Tut7	0.00187	-1.64
						Txn2	0.00889	-1.62
						Txnl1	0.0182	-1.36
						Txnrd2	0.00536	-2.14
						Ubac1	0.0105	-2.01
						Ubb	0.000787	-2.36
						Ube2b	0.0136	-1.85
						Ube2c	0.000787	-2.89
						Ube2e3	0.013	-1.84
						Ube2f	0.000809	-2.61
						Ube2h	0.000937	-1.65
						Ube2l6	0.00233	-2.15
						Ube2m	0.00233	-1.89
						Ube2o	0.000551	-3.04
						Ube2r2	0.000937	-2.3
						Ube3b	0.0117	-1.57
						Ubl5	0.0246	-1.42
						Ubl7	0.000592	-1.55
						Uchl3	0.00268	1.41
						Ucp2	0.000409	-2.81
						Uqcrh	0.0411	-1.49
						Uqcrq	0.0216	-1.41
						Urod	0.000592	-2.98
						Usp14	0.0198	-1.39
						Usp15	0.00211	-2.23
						Usp18	0.0175	-1.61
						Usp25	0.00393	-1.93
						Usp32	0.00373	-1.66
						Usp4	0.000787	-1.77
						Vangl1	0.00327	-2.28
						Vcp	0.00721	-1.36
						Vopp1	0.000592	-2.51
						Vps35l	0.0067	-1.42
						Vwa5a	0.00137	-1.51
						Vwf	0.00111	-1.86
						Wbp2	0.000411	-1.99
						Wdr26	0.00146	-2.1
						Whrn	0.0481	1.33
						Wipi1	0.00395	-1.82
						Wnk1	0.00233	-1.39
						Wwp2	0.000787	-1.58
						Xk	0.0296	-1.4
						Xpo7	0.00042	-3.06
						Yap1	0.0363	-1.38
						Ybx3	0.0139	-1.97
						Yipf4	0.0297	-1.6
						Ypel3	0.00124	-2.04
						Ypel4	0.00855	-1.71
						Ypel5	0.00351	-1.72
						Zc3h15	0.00574	-1.32
						Zcchc17	0.00914	-1.46
						Zfand6	0.0121	-1.57
						Zfp1	0.00218	1.31
						Zfp523	0.00533	1.39
						Zfp605	0.0195	1.31
						Zfp626	0.0139	1.31
						Zfpm1	0.00531	-1.46
						Zfyve9	0.0214	-1.44
						Zwint	0.0221	-1.32
