# Supplementary material for: Antibody-mediated neutralization of galectin-3 as a strategy for the treatment of systemic sclerosis
Source: Nat Commun. 2023 Aug 31;14:5291. doi: 10.1038/s41467-023-41117-9 (PMC10471779; doi:10.1038/s41467-023-41117-9)
Supplement: Supplementary file 7 — Supplementary Data 4 [file 41467_2023_41117_MOESM7_ESM.xlsx]

## Sheet: E07 vs HOCl
Pathological genes (modulated in HOCl versus control) reversed after E07 mAb treatment
Gene	p-value (FDR)	Fold-change
1300017J0…	0.0113	-1.88	Down-regulated genes
1700037H0…	0.000356	-2.21	Upregulated genes
1810058I2…	0.00175	-1.72
Abcb4	0.0292	-1.66
Abhd4	0.00033	-2.24
Abtb1	0.00213	-1.57
Acmsd	0.00651	-2.27
Acp1	0.00478	-2.29
Acsl1	0.000911	-2.87
Acyp2	0.0364	-1.71
Add1	0.00702	-1.44
Add2	0.00245	-2.43
Adipor1	0.00855	-1.92
Ago2	0.000937	-1.78
Agtr1a	0.0121	-1.53
Ahsa1	0.012	-1.39
Aip	0.00478	-1.61
AK157302	0.00379	-2.15
Akap7	0.013	-1.5
Alas2	0.000915	-2.38
Aldh1a1	0.000394	-2.79
Aldoa	0.00382	-1.32
Anapc13	0.0123	-1.55
Ank1	0.00033	-3.05
Ap2m1	0.00294	-1.51
Ap5s1	0.0462	-1.33
Aqp1	0.0154	-1.59
Aqp9	0.00126	-1.8
Arhgef12	0.000787	-1.75
Arl4a	0.0324	-1.51
Arrb1	0.000454	-1.59
Asb1	0.000389	-2.15
Ascc2	0.00245	-1.48
Atg12	0.00999	-1.43
Atg4a	0.00221	-2.4
Atp5h	0.00421	-1.67
Atp5l	0.0175	-1.79
Atp6v0d1	0.0018	-1.56
Atp6v1f	0.027	-1.35
Atpif1	0.00669	-1.94
Atxn7l1	0.000675	-1.78
Auh	0.0121	-1.84
Aup1	0.0315	-1.32
Azin1	0.00225	-1.97
Bag1	0.0293	-1.57
Bcas3	0.0124	-1.4
Bcl2l1	0.00028	-3.3
Bean1	0.0105	-1.42
Becn1	0.0016	-1.89
Blvrb	0.000809	-3.11
Bnip3l	0.0476	-1.75
Borcs8	0.00317	-1.57
Bpgm	0.00034	-3.27
Brpf3	0.00285	-1.86
Bsdc1	0.00111	-2.31
Bsg	0.00183	-2.07
Calm3	0.0259	-1.3
Capn5	0.0467	-1.37
Capns1	0.00028	-1.75
Car2	0.000454	-3.74
Carhsp1	0.00604	-1.98
Carm1	0.0348	-1.39
Cat	0.000394	-2.6
Ccdc189	0.0013	-1.79
Ccna2	0.00217	-1.89
Ccnb2	0.0357	-1.51
Ccndbp1	0.00126	-2.37
Ccni	0.0215	-1.48
Cct7	0.00373	-1.46
Cd24a	0.00183	-2.43
Cd59a	0.00656	-2.16
Cd59b	0.00354	-1.62
Cdc25b	0.000546	-2.57
Cdr2	0.00127	-2.49
Cep128	0.00405	-1.65
Chac2	0.00322	-2.12
Chchd2	0.0343	-1.34
Chmp4b	0.00246	-1.57
Chp1	0.000787	-1.71
Cir1	0.00811	-1.58
Clu	0.0104	-1.56
Cmas	0.00104	-3.07
Cnnm2	0.00275	-1.74
Copz1	0.00284	-1.44
Cox6a1	0.0118	-1.51
Cox6b2	0.0361	-1.68
Cox8a	0.0183	-1.52
Crat	0.001	-2.39
Creg1	0.00126	-1.82
Crip2	0.00672	-1.44
Cript	0.00582	-1.74
Ctsb	0.00033	-2.78
Ctse	0.0255	-1.4
Ctsz	0.00304	-1.35
Cul4a	0.000666	-2.54
Cux1	0.000577	-1.95
Dapk2	0.017	-1.63
Dazap2	0.00111	-1.75
Dcaf11	0.00776	-1.31
Dcaf12	0.000639	-2.43
Dcaf6	0.00207	-2.1
Dclre1b	0.0117	-1.73
Dhrs11	0.000448	-3.57
Dmtn	0.00124	-2.15
Dnaja4	0.000331	-3
Dnajb2	0.000429	-2.77
Dnajb6	0.000824	-2.33
Dusp23	0.0198	-1.33
E2f2	0.000787	-2.67
Eef1d	0.000584	-1.96
Eif1	0.00174	-1.7
Eif2ak1	0.00138	-1.71
Eif3k	0.0251	-1.32
Eif5	0.00183	-2.31
Eipr1	0.0114	-1.39
Ell2	0.0107	-1.89
Eloa	0.00908	-1.34
Elob	0.00187	-2.03
Endod1	0.0164	-1.54
Epb41	0.000387	-3.39
Epb42	0.00116	-3.3
Epn1	0.011	-1.53
Ermap	0.00325	-1.92
Esco2	0.0093	-1.53
Evi5	0.00926	-1.42
F10	0.00183	-1.46
Fam104a	0.00124	-1.84
Fam117a	0.00695	-1.8
Fam126a	0.00536	-1.62
Fam210b	0.000787	-2.56
Fam214b	0.00028	-2.76
Fam76a	0.0136	-1.3
Fbxo7	0.0138	-1.85
Fbxo9	0.00186	-2.27
Fbxw2	0.00965	-1.6
Fech	0.00327	-2.21
Fhdc1	0.00711	-1.81
Fis1	0.00157	-2.19
Foxo4	0.00197	-2.16
Fth1	0.00651	-1.6
Ftl1	0.00722	-1.78
Fzr1	0.00033	-2.67
G3bp2	0.013	-1.55
Gabarap	0.00399	-1.62
Gabarapl1	0.0123	-1.45
Gabarapl2	0.00212	-2.3
Galnt1	0.0426	-1.41
Gapvd1	0.0121	-1.34
Gch1	0.0133	-1.71
Gclm	0.00104	-2.11
Gda	0.00572	-2.13
Ghitm	0.00159	-2.36
Glo1	0.0168	-1.54
Glrx5	0.00111	-2.71
Glul	5.57e-05	-2.51
Gm867	0.00255	-2.28
Gm8797	0.00578	-1.56
Gnas	0.00197	-1.93
Golga7	0.0233	-1.45
Gpx1	0.0162	-2.1
Grina	0.000809	-2.23
Gstm5	0.0282	-1.7
Gypa	0.00126	-3.49
H2bc4	0.00175	-1.68
H3f3a	0.0143	-1.7
Hagh	0.00285	-2.45
Hbq1a	0.017	-1.76
Hbq1b	0.00944	-1.89
Hebp1	0.00207	-2.15
Hectd4	0.00124	-1.65
Hemgn	0.00242	-2.06
Hexa	0.0126	-1.3
Hipk1	0.000937	-1.77
Hipk2	0.00126	-1.98
Hk1	0.00124	-1.47
Hmbs	0.000626	-2.77
Hscb	0.0093	-2.03
Ifi27	0.00245	-1.9
Ifitm3	0.00033	-1.87
Ifnar2	0.00146	-1.57
Ifrd2	0.00102	-2.46
Ift20	0.0268	-1.43
Igtp	0.0164	-1.36
Ilrun	0.000824	-2.28
Irf7	0.00262	-2.18
Isca1	0.00285	-2.12
Iscu	0.00218	-2.37
Isg15	0.000911	-2.63
Isg20	0.00175	-2.41
Itga2b	0.0146	-1.52
Itsn1	0.000632	-2.44
Kdm7a	0.00327	-1.63
Kel	0.000787	-2.74
Klf1	0.000787	-1.67
Kpna1	0.000937	-1.52
Lgmn	0.000429	-1.75
Lmo2	0.00211	-2.07
Lpin2	0.000592	-1.52
M1ap	0.0247	-1.46
Map1lc3b	0.00209	-2.15
Map2k2	0.00999	-1.58
Map2k3	0.0133	-1.47
Mapre2	0.00111	-1.63
Marchf2	0.0135	-1.85
Marchf3	0.000824	-2.09
Marchf5	0.00266	-2.2
Marchf8	0.00176	-2.13
Memo1	0.039	-1.78
Metap2	0.00111	-2.4
Mettl27	0.00839	-1.83
Mff	0.00393	-1.97
Mfsd2b	0.00721	-1.46
Mgll	0.00146	-1.67
Mgst3	0.00299	-1.92
Micu1	0.00507	-1.38
Mki67	0.0015	-2.07
Mkrn1	0.00184	-2.28
Mllt3	0.000787	-1.55
Mpc2	0.0015	-2.52
Mpp1	0.000331	-3.52
Mpp2	0.000761	-2.11
Mpst	0.0108	-1.54
Mrpl32	0.0201	-1.47
Mta3	0.000546	-1.7
Mtmr3	0.000834	-2.01
Mtrf1	0.0113	1.35
Mxi1	0.00123	-1.81
Myl6	0.0183	-1.54
Mylk3	0.000787	-2.01
Myo1d	0.0128	-1.68
Nadk2	0.00647	-1.74
Napa	0.011	-1.75
Narf	0.00421	-1.78
Nars	0.0375	-1.33
Ncoa4	0.001	-2.55
Ncoa7	0.0101	-1.77
Ndufa1	0.0213	-1.61
Necap2	0.001	-1.8
Nfe2	0.0016	-1.63
Nhlrc4	0.0256	-1.39
Nipa1	0.0311	-1.56
Nomo1	0.0189	-1.4
Nqo1	0.0109	-1.59
Nt5c3	0.0015	-2.7
Nucb1	0.00533	-1.33
Nusap1	0.00111	-2.75
Oas1e	0.0154	-1.56
Oas3	0.000339	-2.42
Oaz1	0.0152	-1.76
Oaz2	0.00522	-1.44
Ogdh	0.00233	-1.81
Optn	0.00228	-2.01
Otud5	0.00242	-1.72
Pabpc1	0.00188	-2.33
Pabpc4	0.00278	-2.05
Paip2	0.0108	-1.53
Paqr9	0.00197	-2.12
Parvb	0.00352	-1.59
Pck2	0.0142	-1.49
Pcmt1	0.0149	-1.36
Pcx	0.00276	-1.98
Pcyt1b	0.0275	-1.42
Pepd	0.00123	-2.34
Phf8	0.00248	-1.41
Phospho1	0.00426	-1.94
Pi4k2b	0.0279	-1.49
Pigq	0.0159	-1.51
Pim1	0.000824	-1.69
Pink1	0.00638	-1.88
Pip4k2a	0.00209	-1.52
Pip5k1b	0.0284	-1.57
Pithd1	0.00231	-1.59
Pitrm1	0.000937	-1.47
Plaat3	0.00111	-2.42
Pnpla2	0.000675	-1.7
Pnpo	0.000824	-3.49
Ppm1b	0.00393	-1.37
Ppp1cb	0.0121	-1.83
Ppp1r15a	0.00278	-2.12
Ppp2r5b	0.00367	-1.9
Prdx2	0.00554	-2.34
Prdx6	0.0251	-1.31
Prnp	0.00257	-1.92
Prokr1	0.00653	-1.47
Prxl2a	0.00176	-3.13
Psmd4	0.000639	-1.99
Psme3	0.000546	-2.69
Psme4	0.00354	-1.61
Psmf1	0.00212	-2.16
Ptdss2	0.0247	-1.57
Ptp4a3	0.00687	-1.98
Ptpa	0.000592	-2.14
Ptprn	0.00284	-1.5
Pttg1	0.00175	-2.55
Pus3	0.009	1.32
Rab3il1	0.00104	-2.67
Rad23a	0.000331	-2.85
Ralbp1	0.001	-1.65
Ranbp10	0.000389	-2.78
Rangap1	0.0186	-1.31
Rbm38	0.00126	-1.65
Reep6	0.0071	-1.55
Rexo2	0.00295	-1.78
Rfk	0.00729	-1.81
Rfx2	0.00028	-2.14
Rhag	0.0115	-1.65
Rhd	0.00466	-2.09
Rhebl1	0.00372	1.38
Riok3	0.000976	-2.34
Rmnd5a	0.00407	-1.71
Rnasel	0.00187	-1.75
Rnf10	0.000713	-2.78
Rnf11	0.0414	-1.66
Rnf114	0.00543	-1.56
Rnf115	0.0093	-1.43
Rnf123	0.00126	-1.68
Rnf14	0.0305	-1.49
Rpl41	0.0387	-1.58
Rsad2	0.00223	-2.59
Ryk	0.00396	-1.77
S100a13	0.0121	-1.56
Samd11	0.00146	-1.94
Samd14	0.009	-1.56
Samd4	0.0035	-2.06
Sec61g	0.0258	-1.93
Selenbp1	0.00198	-1.8
Septin1	0.0189	-1.39
Serf2	0.0458	-1.33
Serinc1	0.00319	-1.64
Serinc3	0.00266	-1.78
Serpinb6a	0.0259	-1.51
Sh3d19	0.00197	-1.68
Sh3glb1	0.00217	-2.09
Sh3yl1	0.0018	-1.87
Slc16a10	0.0152	-1.75
Slc24a3	0.0411	-1.33
Slc25a37	0.0107	-2.06
Slc25a39	0.00211	-2.16
Slc25a51	0.000787	-2.55
Slc38a5	0.000599	-2.3
Slc43a1	0.00294	-1.96
Slc43a3	0.029	-1.47
Slc48a1	0.00304	-2.05
Slc4a1	0.00033	-4.05
Slc6a9	0.00218	-1.81
Slc7a5	0.00722	-1.56
Slfn14	0.000599	-2.15
Smap1	0.00126	-2.19
Smdt1	0.0108	-1.53
Smox	0.00126	-2.27
Snca	0.00254	-2.61
Snrnp25	0.00494	-1.91
Snx15	0.000339	-2.94
Snx3	0.00287	-1.74
Sod2	0.000787	-1.94
Specc1	0.000937	-3.12
Spire1	0.00478	-2.15
Spop	0.00522	-1.61
Spta1	0.00162	-2.67
Sptb	0.000257	-4.11
Sqstm1	5.57e-05	-1.96
Srp14	0.00187	-1.94
Ssbp3	0.0015	-1.55
St3gal2	0.00108	-1.62
St3gal5	0.0011	-2.85
Stom	0.0177	-1.47
Stradb	0.00104	-1.99
Stx2	0.0121	-1.54
Suds3	0.0182	-1.72
Supt3	0.0213	-1.66
Syngr1	0.036	-1.51
Tab3	0.00669	-1.62
Taldo1	0.000675	-1.76
Tax1bp1	0.00074	-2.09
Tbc1d2b	0.0415	-1.32
Tbcel	0.00117	-1.66
Tdrd7	0.00126	-1.72
Tent5c	0.0115	-1.94
Tfdp2	0.000787	-2.97
Thbs1	0.00636	-1.5
Timm17b	0.0488	-1.36
Tmbim6	0.000954	-1.42
Tmcc2	0.000824	-3.11
Tmem234	0.0326	-1.31
Tmem256	0.0316	-1.81
Tmem86b	0.0101	-1.47
Tmod1	0.00033	-3.6
Tpcn1	0.00175	-1.49
Tpm1	0.00136	-1.94
Tpx2	0.0275	-1.49
Trak2	0.00229	-1.85
Trim10	0.000983	-3.84
Trim58	0.00225	-1.87
Trir	0.00397	-1.62
Tsg101	0.00239	-1.49
Tspan33	0.00183	-2.3
Tspo2	0.00111	-2.71
Ttc39a	0.00554	-1.79
Tuba4a	0.000824	-1.65
Tubb2a	3.68e-05	-2.04
Tut7	0.00187	-1.64
Txn2	0.00889	-1.62
Txnrd2	0.00536	-2.14
Ubac1	0.0105	-2.01
Ubb	0.000787	-2.36
Ube2b	0.0136	-1.85
Ube2c	0.000787	-2.89
Ube2e3	0.013	-1.84
Ube2f	0.000809	-2.61
Ube2h	0.000937	-1.65
Ube2l6	0.00233	-2.15
Ube2m	0.00233	-1.89
Ube2o	0.000551	-3.04
Ube2r2	0.000937	-2.3
Ube3b	0.0117	-1.57
Ubl5	0.0246	-1.42
Ubl7	0.000592	-1.55
Ucp2	0.000409	-2.81
Uqcrh	0.0411	-1.49
Uqcrq	0.0216	-1.41
Urod	0.000592	-2.98
Usp15	0.00211	-2.23
Usp18	0.0175	-1.61
Usp25	0.00393	-1.93
Usp32	0.00373	-1.66
Usp4	0.000787	-1.77
Vangl1	0.00327	-2.28
Vopp1	0.000592	-2.51
Vps35l	0.0067	-1.42
Vwf	0.00111	-1.86
Wbp2	0.000411	-1.99
Wdr26	0.00146	-2.1
Wipi1	0.00395	-1.82
Wnk1	0.00233	-1.39
Wwp2	0.000787	-1.58
Xk	0.0296	-1.4
Xpo7	0.00042	-3.06
Ybx3	0.0139	-1.97
Yipf4	0.0297	-1.6
Ypel3	0.00124	-2.04
Ypel4	0.00855	-1.71
Ypel5	0.00351	-1.72
Zcchc17	0.00914	-1.46
Zfand6	0.0121	-1.57
Zfpm1	0.00531	-1.46
Statistical analyses were performed using a linear model (lmFit function from limma v3.46.0 R package) on vst transformation gene expression dataset. The resulting p-values were adjusted for multiple hypothesis testing and filtered to retain differentially expressed genes with false discovery rate (FDR) adjusted p-values ≤ 0.05 and an absolute fold-change (|FC|) ≥ 1.3.
