# Supplementary material for: Antibody-mediated neutralization of galectin-3 as a strategy for the treatment of systemic sclerosis
Source: Nat Commun. 2023 Aug 31;14:5291. doi: 10.1038/s41467-023-41117-9 (PMC10471779; doi:10.1038/s41467-023-41117-9)
Supplement: Supplementary file 9 — Source data [file 41467_2023_41117_MOESM9_ESM.xlsx]

## Sheet: Fig. 2a
Association between Gal-3up and Gal-3down scores and SSc patients subsets (dcSSc, diffuse cutaneous SSc; lcSSc, limited cutaneous SSc; ssSSc, sine scleroderma SSc)
SSc subset	Gal-3up score	Gal-3down score
dcSSc	0.112187	-0.0489255
dcSSc	0.279201	-0.193206
lcSSc	-0.0178658	0.150072
lcSSc	-0.217371	0.201044
lcSSc	-0.0747148	0.089908
lcSSc	-0.131151	0.167974
lcSSc	-0.402399	0.274621
lcSSc	0.144942	-0.0353601
lcSSc	-0.136894	0.168962
ssSSc	-0.0445004	-0.106872
dcSSc	0.25525	-0.426496
dcSSc	-0.120434	0.162621
dcSSc	0.460888	-0.266673
ssSSc	-0.0733557	0.0663228
lcSSc	0.775447	-0.34121
lcSSc	-0.0128954	0.0493615
dcSSc	0.60515	-0.294473
dcSSc	0.0931681	0.0105378
dcSSc	0.177359	-0.103929
dcSSc	-0.0256665	0.176409
lcSSc	-0.0341902	0.154119
lcSSc	-0.0778009	0.191752
dcSSc	0.554569	-0.537896
dcSSc	0.587892	-0.389531
dcSSc	0.212169	-0.134823
dcSSc	-0.265556	0.292946
lcSSc	-0.107798	0.149133
lcSSc	-0.123663	0.142352
dcSSc	-0.115882	0.169912
lcSSc	-0.171456	0.297748
dcSSc	-0.390976	0.38544
ssSSc	0.79787	-0.386862
ssSSc	-0.151171	0.0670735
lcSSc	0.758708	-0.199271
dcSSc	0.780205	-0.29246
lcSSc	1.29431	-0.768169
dcSSc	-0.049026	0.0948633
lcSSc	0.174	-0.176523
lcSSc	-0.0858914	-0.11062
ssSSc	1.11633	-0.62386
lcSSc	-0.216414	0.313888
dcSSc	0.0422171	-0.124815
lcSSc	-0.0860902	0.132767
ssSSc	-0.203203	0.242424
dcSSc	0.125669	-0.407238
lcSSc	0.317485	-0.0705136
lcSSc	0.00167971	0.0182507
lcSSc	-0.00486292	0.0950113
dcSSc	-0.0167103	0.0833209
lcSSc	0.105836	0.0631652
ssSSc	0.0468421	0.17134
ssSSc	0.147197	-0.0390626
lcSSc	0.0699989	0.0369034
ssSSc	-0.101848	0.14103
lcSSc	0.355716	-0.205775
ssSSc	0.103527	0.00263407
lcSSc	0.360055	-0.146644
lcSSc	0.358212	-0.298457
ssSSc	0.372704	-0.231752
ssSSc	0.283353	-0.159337
ssSSc	-0.189577	0.139319
ssSSc	-0.0189443	0.200327
ssSSc	0.0303978	-0.00340808
dcSSc	0.288426	-0.0291127
ssSSc	0.0988636	-0.0102859
dcSSc	-0.138241	0.163279
ssSSc	0.731363	-0.270907
lcSSc	-0.363585	0.284499
lcSSc	0.151185	-0.18413
lcSSc	-0.0532473	0.0871342
lcSSc	0.461326	-0.241584
lcSSc	0.525404	-0.0818372
lcSSc	-0.024978	0.087354
lcSSc	0.00251648	0.0196426
ssSSc	0.0420671	0.0118421
lcSSc	1.06307	-0.440989
dcSSc	0.363927	-0.192866
lcSSc	0.0926722	0.0418365
dcSSc	0.276223	-0.114963
dcSSc	-0.164762	0.0763004
dcSSc	-0.0786104	0.110088
lcSSc	-0.246399	0.206511
dcSSc	0.476057	-0.269898
dcSSc	-0.0624245	0.147578
dcSSc	0.933486	-0.347943
lcSSc	0.018325	0.187635
lcSSc	0.244099	-0.0768016
dcSSc	0.0742302	0.0756676
lcSSc	0.0878238	0.10599
lcSSc	0.0699776	-0.0809767
dcSSc	0.361478	-0.213944
dcSSc	0.0623239	-0.046028
lcSSc	-0.124388	-0.443503
lcSSc	0.251905	-0.0617145
dcSSc	0.555787	-0.26833
ssSSc	-0.0437326	0.0408102
ssSSc	0.0740117	0.102606
lcSSc	0.192439	-0.124007
ssSSc	0.216582	-0.0335955
ssSSc	-0.0571272	0.00946309
ssSSc	0.255408	-0.156272
ssSSc	0.316325	-0.233044
lcSSc	0.130441	-0.116195
lcSSc	-0.130519	0.156165
dcSSc	-0.145456	0.162917
dcSSc	-0.213626	0.0573114
lcSSc	-0.0342494	-0.0518085
lcSSc	0.000757873	0.0646909
dcSSc	0.333529	-0.238476
lcSSc	0.316921	-0.245393
lcSSc	-0.0459134	0.194796
ssSSc	-0.251734	0.15727
dcSSc	0.314052	-0.145988
dcSSc	-0.00793661	0.0351446
lcSSc	-0.0799664	0.21316
dcSSc	0.31404	-0.167544
dcSSc	0.089684	0.0403572
dcSSc	0.574626	-0.304279
dcSSc	-0.0403675	0.111104
dcSSc	0.274111	-0.114552
dcSSc	0.732508	-0.43841
lcSSc	-0.00572544	0.0173574
lcSSc	-0.0390526	0.137712
lcSSc	-0.266573	0.178217
dcSSc	0.873042	-0.46719
dcSSc	0.350362	-0.099112
dcSSc	0.216508	-0.164352
lcSSc	-0.288162	0.189988
dcSSc	0.374679	-0.112982
lcSSc	-0.00980488	0.0144199
lcSSc	0.199195	-0.189891
lcSSc	0.156572	-0.331694
dcSSc	0.503209	-0.309492
ssSSc	0.0974613	-0.0980089
ssSSc	-0.180079	0.0826774
lcSSc	0.217382	-0.16507
lcSSc	0.476927	-0.210401
lcSSc	-0.0506056	0.133367
lcSSc	0.257022	-0.187198
ssSSc	0.0160879	0.0611998
lcSSc	-0.186548	0.205257

## Sheet: Fig. 2b
Association between Gal-3up and Gal-3down scores and heart arrhythmia
Heart arrhythmia	Gal-3up score	Gal-3down score
No	0.232866	-0.169666
No	0.11748	-0.052675
No	0.112187	-0.0489255
No	0.279201	-0.193206
No	-0.0178658	0.150072
No	-0.217371	0.201044
No	-0.0747148	0.089908
No	-0.131151	0.167974
No	0.0252263	0.0850638
No	-0.36062	0.194405
No	-0.402399	0.274621
No	0.144942	-0.0353601
No	-0.136894	0.168962
No	-0.316438	0.0747403
No	0.199559	-0.156662
No	-0.0445004	-0.106872
No	0.25525	-0.426496
No	-0.120434	0.162621
No	0.460888	-0.266673
No	-0.0733557	0.0663228
No	0.405581	-0.275025
No	0.172091	-0.319833
No	-0.00929666	-0.151564
No	0.775447	-0.34121
No	-0.0128954	0.0493615
Present	0.60515	-0.294473
No	0.0931681	0.0105378
No	-0.286944	0.221207
No	0.715756	-0.430324
Present	0.280236	-0.100798
No	0.177359	-0.103929
No	-0.0256665	0.176409
No	-0.0341902	0.154119
No	-0.0778009	0.191752
Present	0.554569	-0.537896
Present	0.587892	-0.389531
Past	0.212169	-0.134823
No	-0.265556	0.292946
No	0.368646	-0.148974
No	0.262477	-0.0999706
No	0.0209545	-0.0235793
No	0.208862	-0.176899
No	0.229745	-0.221812
No	0.276056	-0.0775427
No	0.0462648	0.0495
No	0.274092	-0.182349
No	0.0748615	0.0520804
Past	0.662152	-0.570493
No	-0.107798	0.149133
No	-0.123663	0.142352
No	-0.115882	0.169912
No	-0.171456	0.297748
No	-0.390976	0.38544
No	0.79787	-0.386862
No	-0.151171	0.0670735
No	0.758708	-0.199271
No	0.780205	-0.29246
No	1.29431	-0.768169
No	-0.049026	0.0948633
No	0.174	-0.176523
No	-0.0858914	-0.11062
No	1.11633	-0.62386
No	-0.216414	0.313888
No	0.0422171	-0.124815
No	-0.0860902	0.132767
No	-0.203203	0.242424
No	0.125669	-0.407238
Present	0.317485	-0.0705136
No	0.00167971	0.0182507
No	-0.00486292	0.0950113
No	-0.0167103	0.0833209
No	-0.112486	0.229725
No	0.105836	0.0631652
No	0.0468421	0.17134
No	0.147197	-0.0390626
No	0.0699989	0.0369034
No	-0.101848	0.14103
No	0.355716	-0.205775
No	0.103527	0.00263407
No	0.360055	-0.146644
No	0.358212	-0.298457
No	0.372704	-0.231752
Past	0.283353	-0.159337
No	-0.189577	0.139319
No	-0.0189443	0.200327
No	0.0303978	-0.00340808
No	0.288426	-0.0291127
No	0.0988636	-0.0102859
No	-0.138241	0.163279
No	0.731363	-0.270907
No	-0.363585	0.284499
No	-0.0532473	0.0871342
Past	0.461326	-0.241584
Present	0.525404	-0.0818372
No	0.00251648	0.0196426
No	0.0420671	0.0118421
No	1.06307	-0.440989
No	0.363927	-0.192866
No	0.0926722	0.0418365
No	0.276223	-0.114963
No	-0.164762	0.0763004
No	-0.0786104	0.110088
No	-0.246399	0.206511
No	0.476057	-0.269898
No	-0.0624245	0.147578
Present	0.933486	-0.347943
Present	0.524976	-0.428206
Present	0.31974	-0.0319596
No	0.018325	0.187635
No	0.244099	-0.0768016
No	0.0742302	0.0756676
No	0.0878238	0.10599
No	-0.0128325	0.0710006
No	0.565966	-0.321618
No	0.155411	-0.166478
Past	0.369131	-0.157645
No	0.360325	-0.325347
No	0.0699776	-0.0809767
Past	0.361478	-0.213944
No	0.0623239	-0.046028
No	-0.124388	-0.443503
No	0.251905	-0.0617145
Past	0.555787	-0.26833
No	-0.0437326	0.0408102
Present	0.0740117	0.102606
No	0.192439	-0.124007
No	0.216582	-0.0335955
No	-0.0571272	0.00946309
No	0.255408	-0.156272
No	0.316325	-0.233044
No	0.130441	-0.116195
No	-0.130519	0.156165
No	-0.145456	0.162917
No	-0.213626	0.0573114
No	-0.0342494	-0.0518085
Past	0.000757873	0.0646909
No	0.333529	-0.238476
Past	0.316921	-0.245393
No	-0.0459134	0.194796
No	-0.251734	0.15727
No	0.0776539	-0.0545585
No	0.314052	-0.145988
No	-0.00793661	0.0351446
No	-0.0799664	0.21316
No	0.31404	-0.167544
No	0.651111	-0.42532
No	-0.0605566	0.0957457
No	0.453563	-0.31399
No	0.0119405	0.017423
No	0.089684	0.0403572
No	0.574626	-0.304279
No	-0.0403675	0.111104
Past	0.274111	-0.114552
No	0.732508	-0.43841
No	-0.243247	0.268846
No	0.574199	-0.319749
No	-0.174138	0.203662
Present	0.201559	-0.0612948
No	-0.00572544	0.0173574
No	-0.266573	0.178217
No	0.633528	-0.274259
No	0.00810205	0.0526078
No	0.781455	-0.391881
No	-0.01944	0.152506
No	0.299183	0.0422482
No	-0.161035	0.162323
No	0.279421	-0.425833
No	0.465918	-0.270492
No	0.429994	-0.121467
No	0.222758	-0.108646
No	-0.106082	0.0944105
No	0.261447	-0.319267
No	-0.223388	0.157665
No	0.873042	-0.46719
Present	0.350362	-0.099112
No	0.216508	-0.164352
No	-0.288162	0.189988
No	0.374679	-0.112982
No	-0.114787	0.143022
No	0.732097	-0.620331
Present	0.852431	-0.561992
No	-0.421129	0.421206
Past	-0.109482	0.103632
No	-0.141168	-0.0607386
No	-0.00980488	0.0144199
No	0.199195	-0.189891
No	0.156572	-0.331694
Past	0.0974613	-0.0980089
No	-0.08068	0.0492314
No	-0.180079	0.0826774
No	0.568844	-0.356164
No	-0.217561	0.0386829
No	0.127532	-0.173407
No	-0.0567511	0.0275595
No	0.217382	-0.16507
No	0.476927	-0.210401
No	-0.0506056	0.133367
No	-0.179232	0.0728522
No	-0.0708585	0.0878776
No	0.0160879	0.0611998
No	0.174948	-0.223505
No	0.569547	-0.353417
No	-0.155989	0.313525
Past	0.313885	-0.195959
No	-0.0172764	0.0291632
Present	0.987955	-0.814102
Past	0.134382	-0.241352
No	-0.0788562	0.192694
No	-0.311192	0.200008
No	0.362495	-0.306554
No	-0.605209	-0.34685
No	-0.0413167	0.12704
No	1.01096	-0.655163
No	0.653719	-0.308177
Past	0.510196	-0.19226
No	0.784392	-0.677015
No	0.11076	-0.200532
No	-0.0540977	0.148794
No	0.222862	-0.207413
No	0.320391	-0.148353
No	0.541287	-0.3289
No	-0.0307942	0.109206
No	-0.186548	0.205257

## Sheet: Fig. 2c
Association between Gal-3up and Gal-3down scores and pulmonary fibrosis			Association between Gal-3up and Gal-3down scores and worsening lung function			Association between Gal-3up and Gal-3down scores and basilar crackles
Pulmonary fibrosis	Gal-3up score	Gal-3down score	Worsening lung function	Gal-3up score	Gal-3down score	Basilar crackles	Gal-3up score	Gal-3down score
No	0.232866	-0.169666	No	0.232866	-0.169666	No	0.232866	-0.169666
Yes	0.11748	-0.052675	No	0.11748	-0.052675	Yes	0.11748	-0.052675
Yes	0.112187	-0.0489255	Yes	0.112187	-0.0489255	Yes	0.112187	-0.0489255
Yes	0.279201	-0.193206	No	0.279201	-0.193206	Yes	0.279201	-0.193206
Yes	-0.0178658	0.150072	No	-0.0178658	0.150072	Yes	-0.0178658	0.150072
No	-0.217371	0.201044	No	-0.217371	0.201044	No	-0.217371	0.201044
No	-0.0747148	0.089908	No	-0.0747148	0.089908	No	-0.0747148	0.089908
No	-0.131151	0.167974	No	-0.131151	0.167974	No	-0.131151	0.167974
No	0.0252263	0.0850638	No	0.0252263	0.0850638	No	0.0252263	0.0850638
Yes	-0.402399	0.274621	No	-0.36062	0.194405	No	-0.36062	0.194405
Yes	0.144942	-0.0353601	No	-0.402399	0.274621	Yes	-0.402399	0.274621
No	-0.136894	0.168962	No	0.144942	-0.0353601	Yes	0.144942	-0.0353601
No	-0.161248	0.105836	No	-0.136894	0.168962	No	-0.136894	0.168962
No	-0.316438	0.0747403	No	-0.161248	0.105836	No	0.146967	-0.238046
Yes	0.199559	-0.156662	No	0.199559	-0.156662	No	-0.161248	0.105836
Yes	-0.0445004	-0.106872	No	-0.0445004	-0.106872	No	-0.316438	0.0747403
Yes	0.25525	-0.426496	Yes	0.25525	-0.426496	Yes	0.199559	-0.156662
Yes	-0.120434	0.162621	Yes	-0.120434	0.162621	Yes	-0.0445004	-0.106872
Yes	0.460888	-0.266673	No	0.460888	-0.266673	Yes	0.25525	-0.426496
Yes	-0.0733557	0.0663228	No	-0.0733557	0.0663228	No	-0.120434	0.162621
No	0.0503128	-0.1624	No	0.0503128	-0.1624	No	0.460888	-0.266673
No	0.405581	-0.275025	No	0.405581	-0.275025	No	-0.0733557	0.0663228
No	0.172091	-0.319833	No	0.172091	-0.319833	No	0.0503128	-0.1624
No	-0.00929666	-0.151564	No	-0.00929666	-0.151564	No	0.405581	-0.275025
Yes	0.775447	-0.34121	No	0.775447	-0.34121	No	0.172091	-0.319833
No	-0.0128954	0.0493615	No	-0.0128954	0.0493615	No	-0.00929666	-0.151564
No	0.60515	-0.294473	Yes	0.60515	-0.294473	Yes	0.775447	-0.34121
No	0.0931681	0.0105378	No	0.0931681	0.0105378	No	-0.0128954	0.0493615
Yes	-0.286944	0.221207	Yes	-0.286944	0.221207	No	0.60515	-0.294473
Yes	0.715756	-0.430324	No	0.715756	-0.430324	No	0.0931681	0.0105378
Yes	0.280236	-0.100798	Yes	0.280236	-0.100798	No	-0.286944	0.221207
Yes	0.177359	-0.103929	No	0.177359	-0.103929	No	0.715756	-0.430324
No	-0.0256665	0.176409	No	-0.0256665	0.176409	Yes	0.280236	-0.100798
No	-0.0341902	0.154119	No	-0.0341902	0.154119	Yes	0.177359	-0.103929
No	-0.0778009	0.191752	No	-0.0778009	0.191752	No	-0.0256665	0.176409
Yes	0.554569	-0.537896	Yes	0.554569	-0.537896	No	-0.0341902	0.154119
Yes	0.587892	-0.389531	Yes	0.587892	-0.389531	No	-0.0778009	0.191752
Yes	0.212169	-0.134823	No	0.212169	-0.134823	Yes	0.554569	-0.537896
Yes	-0.265556	0.292946	No	-0.265556	0.292946	Yes	0.587892	-0.389531
No	0.368646	-0.148974	No	0.368646	-0.148974	Yes	0.212169	-0.134823
Yes	0.262477	-0.0999706	No	0.262477	-0.0999706	Yes	-0.265556	0.292946
No	0.0209545	-0.0235793	No	0.0209545	-0.0235793	No	0.368646	-0.148974
No	0.208862	-0.176899	No	0.208862	-0.176899	No	0.262477	-0.0999706
Yes	0.229745	-0.221812	No	0.229745	-0.221812	No	0.0209545	-0.0235793
No	0.276056	-0.0775427	No	0.276056	-0.0775427	No	0.208862	-0.176899
No	0.0462648	0.0495	No	0.0462648	0.0495	No	0.229745	-0.221812
No	0.274092	-0.182349	No	0.274092	-0.182349	No	0.276056	-0.0775427
No	0.0748615	0.0520804	No	0.0748615	0.0520804	No	0.0462648	0.0495
Yes	0.662152	-0.570493	No	0.662152	-0.570493	No	0.274092	-0.182349
No	-0.107798	0.149133	No	-0.107798	0.149133	No	0.0748615	0.0520804
No	-0.123663	0.142352	No	-0.123663	0.142352	No	0.662152	-0.570493
No	-0.115882	0.169912	No	-0.115882	0.169912	No	-0.107798	0.149133
No	-0.171456	0.297748	No	-0.171456	0.297748	No	-0.123663	0.142352
Yes	-0.390976	0.38544	No	-0.390976	0.38544	No	-0.115882	0.169912
Yes	0.79787	-0.386862	No	0.79787	-0.386862	No	-0.171456	0.297748
Yes	-0.151171	0.0670735	No	-0.151171	0.0670735	Yes	-0.390976	0.38544
No	0.758708	-0.199271	No	0.758708	-0.199271	Yes	0.79787	-0.386862
No	0.780205	-0.29246	No	0.780205	-0.29246	No	-0.151171	0.0670735
Yes	1.29431	-0.768169	No	1.29431	-0.768169	No	0.758708	-0.199271
No	-0.049026	0.0948633	Yes	-0.049026	0.0948633	No	0.780205	-0.29246
No	0.174	-0.176523	No	0.174	-0.176523	Yes	1.29431	-0.768169
Yes	-0.0858914	-0.11062	Yes	-0.0858914	-0.11062	Yes	-0.049026	0.0948633
Yes	1.11633	-0.62386	No	1.11633	-0.62386	No	0.174	-0.176523
Yes	-0.216414	0.313888	No	-0.216414	0.313888	Yes	-0.0858914	-0.11062
Yes	0.0422171	-0.124815	No	0.0422171	-0.124815	Yes	1.11633	-0.62386
No	-0.0860902	0.132767	No	-0.0860902	0.132767	No	-0.357057	0.26575
No	-0.203203	0.242424	No	-0.203203	0.242424	No	-0.0551972	0.145365
Yes	0.125669	-0.407238	Yes	0.125669	-0.407238	No	-0.211307	0.191462
Yes	0.825035	-0.557956	No	0.825035	-0.557956	No	-0.216414	0.313888
No	0.590233	-0.649384	No	0.317485	-0.0705136	No	0.0422171	-0.124815
Yes	0.317485	-0.0705136	No	0.00167971	0.0182507	No	-0.0860902	0.132767
No	0.00167971	0.0182507	No	-0.00486292	0.0950113	No	-0.203203	0.242424
No	-0.00486292	0.0950113	Yes	-0.0167103	0.0833209	No	0.125669	-0.407238
No	-0.0167103	0.0833209	No	-0.112486	0.229725	Yes	0.825035	-0.557956
Yes	-0.112486	0.229725	No	0.105836	0.0631652	No	0.590233	-0.649384
Yes	0.105836	0.0631652	No	0.0468421	0.17134	Yes	0.317485	-0.0705136
No	0.0468421	0.17134	No	0.147197	-0.0390626	No	0.28605	-0.442431
No	0.147197	-0.0390626	No	0.0699989	0.0369034	No	0.00167971	0.0182507
No	0.0699989	0.0369034	Yes	-0.101848	0.14103	No	-0.00486292	0.0950113
No	-0.101848	0.14103	No	0.355716	-0.205775	Yes	-0.0167103	0.0833209
No	0.355716	-0.205775	No	0.103527	0.00263407	Yes	-0.112486	0.229725
No	0.103527	0.00263407	No	0.360055	-0.146644	No	0.105836	0.0631652
No	0.360055	-0.146644	Yes	0.358212	-0.298457	No	0.0468421	0.17134
Yes	0.358212	-0.298457	No	0.372704	-0.231752	No	0.147197	-0.0390626
No	0.372704	-0.231752	No	0.283353	-0.159337	No	0.0699989	0.0369034
No	0.283353	-0.159337	No	-0.189577	0.139319	No	-0.101848	0.14103
No	-0.189577	0.139319	No	-0.0189443	0.200327	No	0.355716	-0.205775
No	-0.0189443	0.200327	No	0.0303978	-0.00340808	No	0.103527	0.00263407
No	0.0303978	-0.00340808	No	0.288426	-0.0291127	No	0.360055	-0.146644
Yes	0.288426	-0.0291127	No	0.0988636	-0.0102859	Yes	0.358212	-0.298457
No	0.0988636	-0.0102859	No	0.0507605	0.0797258	No	0.372704	-0.231752
Yes	-0.138241	0.163279	No	-0.138241	0.163279	No	0.283353	-0.159337
Yes	0.731363	-0.270907	No	0.731363	-0.270907	No	-0.189577	0.139319
No	-0.363585	0.284499	No	-0.363585	0.284499	No	-0.0189443	0.200327
Yes	-0.0532473	0.0871342	No	-0.0532473	0.0871342	No	0.0303978	-0.00340808
No	0.461326	-0.241584	No	0.461326	-0.241584	Yes	0.288426	-0.0291127
No	0.525404	-0.0818372	No	0.525404	-0.0818372	No	0.0988636	-0.0102859
Yes	-0.024978	0.087354	No	-0.024978	0.087354	No	0.0507605	0.0797258
Yes	0.00251648	0.0196426	No	0.00251648	0.0196426	No	0.132272	0.0606417
Yes	0.0420671	0.0118421	No	0.0420671	0.0118421	Yes	-0.138241	0.163279
Yes	1.06307	-0.440989	Yes	1.06307	-0.440989	No	0.731363	-0.270907
Yes	0.363927	-0.192866	No	0.363927	-0.192866	No	-0.363585	0.284499
No	0.0926722	0.0418365	No	0.0926722	0.0418365	No	0.151185	-0.18413
No	0.276223	-0.114963	No	0.276223	-0.114963	No	-0.0532473	0.0871342
Yes	-0.164762	0.0763004	Yes	-0.164762	0.0763004	No	0.461326	-0.241584
No	-0.0786104	0.110088	No	-0.0786104	0.110088	No	0.525404	-0.0818372
No	-0.246399	0.206511	No	-0.246399	0.206511	No	-0.024978	0.087354
Yes	0.476057	-0.269898	Yes	0.476057	-0.269898	No	0.00251648	0.0196426
No	-0.0624245	0.147578	No	-0.0624245	0.147578	Yes	0.0420671	0.0118421
Yes	0.933486	-0.347943	No	0.933486	-0.347943	Yes	1.06307	-0.440989
Yes	0.524976	-0.428206	Yes	0.524976	-0.428206	Yes	0.363927	-0.192866
Yes	0.31974	-0.0319596	Yes	0.31974	-0.0319596	No	0.0926722	0.0418365
No	0.018325	0.187635	No	0.018325	0.187635	No	0.276223	-0.114963
Yes	0.244099	-0.0768016	No	0.244099	-0.0768016	Yes	-0.164762	0.0763004
No	0.0742302	0.0756676	No	0.0742302	0.0756676	No	-0.0786104	0.110088
No	0.0878238	0.10599	No	0.0878238	0.10599	No	-0.246399	0.206511
No	-0.0128325	0.0710006	No	-0.0128325	0.0710006	Yes	0.476057	-0.269898
No	0.565966	-0.321618	No	0.565966	-0.321618	No	-0.0624245	0.147578
No	0.155411	-0.166478	No	0.155411	-0.166478	Yes	0.933486	-0.347943
No	0.369131	-0.157645	No	0.369131	-0.157645	Yes	0.524976	-0.428206
Yes	0.360325	-0.325347	No	0.360325	-0.325347	Yes	0.31974	-0.0319596
No	0.0699776	-0.0809767	No	0.0699776	-0.0809767	No	0.018325	0.187635
No	0.361478	-0.213944	No	0.361478	-0.213944	Yes	0.244099	-0.0768016
No	0.0623239	-0.046028	No	0.0623239	-0.046028	No	0.0742302	0.0756676
No	-0.124388	-0.443503	No	-0.124388	-0.443503	No	0.0878238	0.10599
Yes	0.251905	-0.0617145	No	0.251905	-0.0617145	No	-0.0128325	0.0710006
No	0.555787	-0.26833	No	0.555787	-0.26833	No	0.565966	-0.321618
No	-0.0437326	0.0408102	No	-0.0437326	0.0408102	No	0.155411	-0.166478
No	0.0740117	0.102606	No	0.0740117	0.102606	No	0.369131	-0.157645
No	0.192439	-0.124007	No	0.192439	-0.124007	Yes	0.360325	-0.325347
No	0.216582	-0.0335955	No	0.216582	-0.0335955	No	0.0699776	-0.0809767
No	-0.0571272	0.00946309	No	-0.0571272	0.00946309	No	0.361478	-0.213944
No	0.255408	-0.156272	No	0.255408	-0.156272	No	0.0623239	-0.046028
No	0.316325	-0.233044	No	0.130441	-0.116195	No	-0.124388	-0.443503
No	0.130441	-0.116195	No	-0.130519	0.156165	Yes	0.251905	-0.0617145
No	-0.130519	0.156165	Yes	-0.145456	0.162917	No	0.555787	-0.26833
Yes	-0.145456	0.162917	No	-0.213626	0.0573114	No	-0.0437326	0.0408102
Yes	-0.213626	0.0573114	Yes	0.000757873	0.0646909	No	0.0740117	0.102606
Yes	-0.0342494	-0.0518085	Yes	0.333529	-0.238476	No	0.192439	-0.124007
No	0.000757873	0.0646909	No	-0.0459134	0.194796	No	0.216582	-0.0335955
No	0.333529	-0.238476	No	0.0554997	-0.192814	No	-0.0571272	0.00946309
No	0.316921	-0.245393	No	0.0776539	-0.0545585	No	0.255408	-0.156272
No	-0.0459134	0.194796	No	0.314052	-0.145988	No	0.316325	-0.233044
No	-0.251734	0.15727	No	-0.00793661	0.0351446	No	0.130441	-0.116195
Yes	0.0554997	-0.192814	No	-0.0799664	0.21316	No	-0.130519	0.156165
No	0.0776539	-0.0545585	No	0.31404	-0.167544	Yes	-0.145456	0.162917
Yes	0.314052	-0.145988	Yes	0.651111	-0.42532	Yes	-0.213626	0.0573114
No	-0.00793661	0.0351446	No	-0.0605566	0.0957457	Yes	-0.0342494	-0.0518085
No	-0.0799664	0.21316	No	0.453563	-0.31399	No	0.000757873	0.0646909
No	0.31404	-0.167544	No	0.0119405	0.017423	No	0.333529	-0.238476
Yes	0.651111	-0.42532	No	0.089684	0.0403572	No	0.316921	-0.245393
No	-0.0605566	0.0957457	No	0.574626	-0.304279	No	-0.0459134	0.194796
No	0.453563	-0.31399	No	-0.0403675	0.111104	No	-0.251734	0.15727
No	0.0119405	0.017423	No	0.274111	-0.114552	Yes	0.0554997	-0.192814
Yes	0.089684	0.0403572	Yes	0.732508	-0.43841	No	0.0776539	-0.0545585
Yes	0.574626	-0.304279	No	-0.243247	0.268846	Yes	0.314052	-0.145988
No	-0.0403675	0.111104	No	0.574199	-0.319749	No	-0.00793661	0.0351446
Yes	0.274111	-0.114552	No	-0.174138	0.203662	No	-0.0799664	0.21316
Yes	0.732508	-0.43841	No	0.201559	-0.0612948	No	0.31404	-0.167544
Yes	-0.243247	0.268846	No	-0.00572544	0.0173574	No	0.651111	-0.42532
No	0.574199	-0.319749	No	0.633528	-0.274259	No	-0.0605566	0.0957457
No	-0.174138	0.203662	No	0.00810205	0.0526078	No	0.453563	-0.31399
Yes	0.201559	-0.0612948	No	0.781455	-0.391881	No	0.0119405	0.017423
No	-0.00572544	0.0173574	No	-0.01944	0.152506	No	0.089684	0.0403572
No	-0.0390526	0.137712	No	0.299183	0.0422482	No	0.574626	-0.304279
No	-0.266573	0.178217	No	-0.161035	0.162323	No	-0.0403675	0.111104
No	0.633528	-0.274259	No	0.279421	-0.425833	Yes	0.274111	-0.114552
No	0.00810205	0.0526078	No	0.465918	-0.270492	No	0.732508	-0.43841
Yes	0.781455	-0.391881	No	0.429994	-0.121467	Yes	-0.243247	0.268846
No	-0.01944	0.152506	No	0.222758	-0.108646	No	0.574199	-0.319749
No	0.299183	0.0422482	No	-0.223388	0.157665	No	-0.174138	0.203662
No	-0.161035	0.162323	Yes	0.873042	-0.46719	Yes	0.201559	-0.0612948
No	0.279421	-0.425833	No	0.350362	-0.099112	No	-0.00572544	0.0173574
Yes	0.465918	-0.270492	No	0.216508	-0.164352	No	-0.0390526	0.137712
No	0.429994	-0.121467	No	-0.288162	0.189988	No	-0.266573	0.178217
Yes	0.222758	-0.108646	Yes	0.374679	-0.112982	No	0.633528	-0.274259
No	-0.106082	0.0944105	No	-0.114787	0.143022	No	0.00810205	0.0526078
No	-0.223388	0.157665	No	0.732097	-0.620331	Yes	0.781455	-0.391881
No	0.873042	-0.46719	Yes	0.852431	-0.561992	No	-0.01944	0.152506
Yes	0.350362	-0.099112	No	-0.421129	0.421206	No	0.299183	0.0422482
No	0.216508	-0.164352	No	-0.109482	0.103632	No	-0.161035	0.162323
No	-0.288162	0.189988	No	-0.141168	-0.0607386	No	0.279421	-0.425833
No	0.374679	-0.112982	Yes	-0.00980488	0.0144199	Yes	0.465918	-0.270492
Yes	-0.0752018	0.157168	Yes	0.199195	-0.189891	No	0.429994	-0.121467
No	-0.114787	0.143022	No	0.156572	-0.331694	Yes	0.222758	-0.108646
No	0.732097	-0.620331	No	0.0974613	-0.0980089	No	-0.106082	0.0944105
Yes	0.852431	-0.561992	No	-0.08068	0.0492314	No	0.261447	-0.319267
Yes	-0.421129	0.421206	No	-0.180079	0.0826774	No	-0.223388	0.157665
No	-0.109482	0.103632	No	0.196156	-0.143985	No	0.873042	-0.46719
No	-0.141168	-0.0607386	Yes	0.568844	-0.356164	Yes	0.350362	-0.099112
No	-0.00980488	0.0144199	No	-0.217561	0.0386829	No	0.216508	-0.164352
Yes	0.199195	-0.189891	No	0.127532	-0.173407	No	-0.288162	0.189988
No	0.156572	-0.331694	No	-0.0567511	0.0275595	No	0.374679	-0.112982
No	0.503209	-0.309492	No	0.217382	-0.16507	No	-0.192736	0.178071
Yes	0.0974613	-0.0980089	Yes	0.476927	-0.210401	No	-0.0752018	0.157168
No	-0.08068	0.0492314	No	-0.0506056	0.133367	No	-0.114787	0.143022
Yes	-0.180079	0.0826774	No	-0.179232	0.0728522	No	0.732097	-0.620331
Yes	0.196156	-0.143985	No	-0.0708585	0.0878776	No	-0.421129	0.421206
Yes	0.568844	-0.356164	No	0.0160879	0.0611998	No	-0.109482	0.103632
No	-0.217561	0.0386829	No	0.174948	-0.223505	No	-0.141168	-0.0607386
No	0.127532	-0.173407	No	0.569547	-0.353417	No	-0.00980488	0.0144199
Yes	-0.0567511	0.0275595	Yes	-0.155989	0.313525	Yes	0.199195	-0.189891
No	0.217382	-0.16507	Yes	0.313885	-0.195959	No	0.156572	-0.331694
No	0.476927	-0.210401	No	-0.0172764	0.0291632	No	0.249817	-0.269276
No	-0.0506056	0.133367	Yes	0.987955	-0.814102	No	0.0236339	0.11152
No	-0.179232	0.0728522	No	0.134382	-0.241352	No	0.503209	-0.309492
No	0.0160879	0.0611998	Yes	-0.0788562	0.192694	No	0.0974613	-0.0980089
No	0.174948	-0.223505	No	-0.311192	0.200008	No	-0.08068	0.0492314
No	0.569547	-0.353417	No	0.362495	-0.306554	No	-0.180079	0.0826774
Yes	-0.155989	0.313525	No	-0.605209	-0.34685	No	0.196156	-0.143985
No	0.313885	-0.195959	No	-0.0413167	0.12704	Yes	0.568844	-0.356164
No	-0.0172764	0.0291632	No	1.01096	-0.655163	No	0.21648	-0.24741
Yes	0.987955	-0.814102	No	0.653719	-0.308177	No	-0.217561	0.0386829
No	0.134382	-0.241352	No	0.510196	-0.19226	No	0.127532	-0.173407
Yes	-0.0788562	0.192694	No	-0.155291	0.166651	No	-0.0567511	0.0275595
No	-0.311192	0.200008	No	0.784392	-0.677015	Yes	0.217382	-0.16507
Yes	0.362495	-0.306554	Yes	0.11076	-0.200532	No	0.476927	-0.210401
No	-0.605209	-0.34685	No	-0.0540977	0.148794	No	-0.0506056	0.133367
No	-0.0413167	0.12704	No	0.222862	-0.207413	No	-0.179232	0.0728522
No	1.01096	-0.655163	No	0.320391	-0.148353	No	-0.0708585	0.0878776
No	0.653719	-0.308177	No	0.541287	-0.3289	No	0.257022	-0.187198
No	0.510196	-0.19226				No	0.0160879	0.0611998
Yes	-0.155291	0.166651				No	0.174948	-0.223505
No	0.784392	-0.677015				Yes	0.569547	-0.353417
Yes	0.11076	-0.200532				No	-0.155989	0.313525
No	-0.0540977	0.148794				Yes	0.313885	-0.195959
No	0.222862	-0.207413				No	-0.0172764	0.0291632
No	0.320391	-0.148353				Yes	0.987955	-0.814102
No	0.541287	-0.3289				No	0.134382	-0.241352
No	-0.0307942	0.109206				No	-0.0788562	0.192694
No	-0.186548	0.205257				No	-0.311192	0.200008
						Yes	0.362495	-0.306554
						No	-0.605209	-0.34685
						No	-0.0413167	0.12704
						No	1.01096	-0.655163
						No	0.653719	-0.308177
						No	0.510196	-0.19226
						No	-0.155291	0.166651
						No	0.784392	-0.677015
						No	0.11076	-0.200532
						No	-0.0540977	0.148794
						No	0.222862	-0.207413
						No	0.320391	-0.148353
						No	0.541287	-0.3289
						No	0.0519643	-0.0652471
						No	-0.0420828	0.0224144
						No	-0.0307942	0.109206
						No	-0.186548	0.205257

## Sheet: Fig. 2d
Correlation between Gal-3up and Gal-3down scores and neutrophils			Correlation between Gal-3up and Gal-3down scores and total lymphocytes			Correlation between Gal-3up and Gal-3down scores and B cells			Correlation between Gal-3up and Gal-3down scores and T cells
Neutrophils	Gal-3up score	Gal-3down score	Total lymphocytes	Gal-3up score	Gal-3down score	B cells	Gal-3up score	Gal-3down score	T cells	Gal-3up score	Gal-3down score
11.9432	0.232866	-0.169666	10.2609	0.232866	-0.169666	8.07682	0.232866	-0.169666	9.71596	0.232866	-0.169666
12.169	0.11748	-0.052675	10.4676	0.11748	-0.052675	6.76818	0.11748	-0.052675	10.1861	0.11748	-0.052675
11.6488	0.112187	-0.0489255	9.60177	0.112187	-0.0489255	6.12928	0.112187	-0.0489255	9.46148	0.112187	-0.0489255
12.8652	0.279201	-0.193206	9.70736	0.279201	-0.193206	3.58496	0.279201	-0.193206	9.2503	0.279201	-0.193206
11.7194	-0.0178658	0.150072	9.77643	-0.0178658	0.150072	6.12928	-0.0178658	0.150072	9.49985	-0.0178658	0.150072
11.23	-0.217371	0.201044	10.137	-0.217371	0.201044	7.86419	-0.217371	0.201044	9.54689	-0.217371	0.201044
12.2297	-0.0747148	0.089908	10.8757	-0.0747148	0.089908	7.89482	-0.0747148	0.089908	10.584	-0.0747148	0.089908
11.6662	-0.131151	0.167974	10.5314	-0.131151	0.167974	6.65821	-0.131151	0.167974	10.3772	-0.131151	0.167974
11.7224	0.0252263	0.0850638	11.0526	0.0252263	0.0850638	7.25739	0.0252263	0.0850638	10.4878	0.0252263	0.0850638
10.7279	-0.36062	0.194405	10.0728	-0.36062	0.194405	8.07146	-0.36062	0.194405	9.33316	-0.36062	0.194405
10.9322	-0.402399	0.274621	9.85331	-0.402399	0.274621	4.80735	-0.402399	0.274621	9.4818	-0.402399	0.274621
10.8098	0.144942	-0.0353601	11.6826	-0.136894	0.168962	5.2854	0.144942	-0.0353601	8.80413	0.144942	-0.0353601
11.8037	-0.136894	0.168962	11.4046	0.146967	-0.238046	8.31741	-0.136894	0.168962	11.2998	-0.136894	0.168962
11.7013	0.146967	-0.238046	9.74819	-0.161248	0.105836	8.08746	0.146967	-0.238046	10.9476	0.146967	-0.238046
10.4533	-0.161248	0.105836	12.0573	-0.316438	0.0747403	6.33985	-0.161248	0.105836	9.08481	-0.161248	0.105836
13.2281	-0.316438	0.0747403	9.35975	0.199559	-0.156662	7.69349	-0.316438	0.0747403	11.752	-0.316438	0.0747403
12.4883	0.199559	-0.156662	10.825	-0.0445004	-0.106872	6.2854	0.199559	-0.156662	9.01402	0.199559	-0.156662
11.9166	-0.0445004	-0.106872	9.89633	0.25525	-0.426496	6.96578	-0.0445004	-0.106872	10.4818	-0.0445004	-0.106872
11.8765	0.25525	-0.426496	11.0526	-0.120434	0.162621	6.56986	0.25525	-0.426496	9.63662	0.25525	-0.426496
11.6059	-0.120434	0.162621	9.96867	0.460888	-0.266673	9.40727	-0.120434	0.162621	10.4584	-0.120434	0.162621
12.9438	0.460888	-0.266673	11.4522	-0.0733557	0.0663228	5.78136	0.460888	-0.266673	9.3443	0.460888	-0.266673
12.5177	-0.0733557	0.0663228	10.8895	0.0503128	-0.1624	8.04439	-0.0733557	0.0663228	11.0821	-0.0733557	0.0663228
12.06	0.0503128	-0.1624	11.041	0.405581	-0.275025	8	0.0503128	-0.1624	10.5488	0.0503128	-0.1624
11.3504	0.405581	-0.275025	10.7805	0.172091	-0.319833	7.45121	0.405581	-0.275025	9.28309	0.405581	-0.275025
11.9837	0.172091	-0.319833	10.7731	-0.00929666	-0.151564	7.10852	0.172091	-0.319833	10.4242	0.172091	-0.319833
11.6207	-0.00929666	-0.151564	13.1372	0.775447	-0.34121	8.63662	-0.00929666	-0.151564	10.2432	-0.00929666	-0.151564
16.05	0.775447	-0.34121	15.2538	-0.0128954	0.0493615	10.8065	0.775447	-0.34121	12.1309	0.775447	-0.34121
16.9732	-0.0128954	0.0493615	10.3869	0.60515	-0.294473	12.5601	-0.0128954	0.0493615	14.6894	-0.0128954	0.0493615
12.7501	0.60515	-0.294473	10.7448	0.0931681	0.0105378	5.32193	0.60515	-0.294473	10.1007	0.60515	-0.294473
12.0871	0.0931681	0.0105378	11.5836	-0.286944	0.221207	9.13186	0.0931681	0.0105378	9.96	0.0931681	0.0105378
12.1347	-0.286944	0.221207	10.9039	0.715756	-0.430324	8.08746	-0.286944	0.221207	11.3443	-0.286944	0.221207
13.9089	0.715756	-0.430324	11.3761	0.280236	-0.100798	6.45943	0.715756	-0.430324	10.1898	0.715756	-0.430324
14.4261	0.280236	-0.100798	9.39017	0.177359	-0.103929	8.24317	0.280236	-0.100798	10.7855	0.280236	-0.100798
11.7574	0.177359	-0.103929	9.68475	-0.0256665	0.176409	6.02237	0.177359	-0.103929	9.05257	0.177359	-0.103929
11.3767	-0.0256665	0.176409	10.3987	-0.0341902	0.154119	6.35755	-0.0256665	0.176409	9.40727	-0.0256665	0.176409
11.5527	-0.0341902	0.154119	11.6239	-0.0778009	0.191752	8.04439	-0.0341902	0.154119	9.98299	-0.0341902	0.154119
12.6856	-0.0778009	0.191752	8.85487	0.554569	-0.537896	9.29692	-0.0778009	0.191752	11.2402	-0.0778009	0.191752
12.1115	0.554569	-0.537896	9.21917	0.587892	-0.389531	2.32193	0.554569	-0.537896	8.44294	0.554569	-0.537896
12.0488	0.587892	-0.389531	8.36632	0.212169	-0.134823	5.45943	0.587892	-0.389531	8.54303	0.587892	-0.389531
11.7444	0.212169	-0.134823	10.6978	-0.265556	0.292946	5.58496	0.212169	-0.134823	7.98299	0.212169	-0.134823
12.1277	-0.265556	0.292946	10.0403	0.262477	-0.0999706	5.83289	-0.265556	0.292946	10.5392	-0.265556	0.292946
11.752	0.262477	-0.0999706	10.5613	0.0209545	-0.0235793	7.48382	0.262477	-0.0999706	9.74819	0.262477	-0.0999706
11.6059	0.0209545	-0.0235793	10.6239	0.208862	-0.176899	5.39232	0.0209545	-0.0235793	10.446	0.0209545	-0.0235793
12.0427	0.208862	-0.176899	9.7039	0.229745	-0.221812	8.19476	0.208862	-0.176899	10.1306	0.208862	-0.176899
11.9873	0.229745	-0.221812	9.0954	0.276056	-0.0775427	6.80735	0.229745	-0.221812	9.17243	0.229745	-0.221812
11.6931	0.276056	-0.0775427	10.3399	0.0462648	0.0495	5.52356	0.276056	-0.0775427	8.62936	0.276056	-0.0775427
11.1183	0.0462648	0.0495	10.3376	0.274092	-0.182349	6.96578	0.0462648	0.0495	10.0224	0.0462648	0.0495
11.9256	0.274092	-0.182349	9.17991	0.0748615	0.0520804	7.21917	0.274092	-0.182349	9.98299	0.274092	-0.182349
10.7805	0.0748615	0.0520804	9.74483	0.662152	-0.570493	5.04439	0.0748615	0.0520804	8.93369	0.0748615	0.0520804
12.2461	0.662152	-0.570493	9.61102	-0.107798	0.149133	8.17493	0.662152	-0.570493	8.90087	0.662152	-0.570493
11.3526	-0.107798	0.149133	9.66711	-0.123663	0.142352	6.06609	-0.107798	0.149133	9.31741	-0.107798	0.149133
11.3095	-0.123663	0.142352	10.2408	-0.115882	0.169912	6.39232	-0.123663	0.142352	9.34651	-0.123663	0.142352
12.0372	-0.115882	0.169912	10.0168	-0.171456	0.297748	8.07146	-0.115882	0.169912	9.5812	-0.115882	0.169912
11.6316	-0.171456	0.297748	10.3026	-0.390976	0.38544	6.67243	-0.171456	0.297748	9.80735	-0.171456	0.297748
11.7586	-0.390976	0.38544	9.85953	0.79787	-0.386862	8.13443	-0.390976	0.38544	9.87498	-0.390976	0.38544
12.7334	0.79787	-0.386862	10.6321	-0.151171	0.0670735	5.93074	0.79787	-0.386862	9.18982	0.79787	-0.386862
11.5285	-0.151171	0.0670735	9.97585	0.758708	-0.199271	7.07682	-0.151171	0.0670735	10.3117	-0.151171	0.0670735
12.8311	0.758708	-0.199271	10.8337	0.780205	-0.29246	7.18982	0.758708	-0.199271	9.40088	0.758708	-0.199271
13.6775	0.780205	-0.29246	9.58684	1.29431	-0.768169	8.43879	0.780205	-0.29246	10.2131	0.780205	-0.29246
13.0005	1.29431	-0.768169	10.1176	-0.049026	0.0948633	3.58496	1.29431	-0.768169	8.88874	1.29431	-0.768169
11.5793	-0.049026	0.0948633	10.2503	0.174	-0.176523	6.74147	-0.049026	0.0948633	9.93221	-0.049026	0.0948633
11.716	0.174	-0.176523	9.80413	-0.0858914	-0.11062	6.78136	0.174	-0.176523	9.81218	0.174	-0.176523
10.5196	-0.0858914	-0.11062	8.86419	1.11633	-0.62386	4.58496	-0.0858914	-0.11062	9.43254	-0.0858914	-0.11062
13.1016	1.11633	-0.62386	10.1561	-0.357057	0.26575	4.24793	1.11633	-0.62386	8.5812	1.11633	-0.62386
9.98442	-0.357057	0.26575	10.3454	-0.0551972	0.145365	6.37504	-0.357057	0.26575	9.80413	-0.357057	0.26575
11.9643	-0.0551972	0.145365	11.0607	-0.211307	0.191462	7.56224	-0.0551972	0.145365	9.89785	-0.0551972	0.145365
11.4215	-0.211307	0.191462	9.96578	-0.216414	0.313888	8.64746	-0.211307	0.191462	10.584	-0.211307	0.191462
11.8404	-0.216414	0.313888	10.1699	0.0422171	-0.124815	6.45943	-0.216414	0.313888	9.5411	-0.216414	0.313888
11.2894	0.0422171	-0.124815	10.2784	-0.203203	0.242424	7.07682	0.0422171	-0.124815	9.82177	0.0422171	-0.124815
11.9762	-0.0860902	0.132767	11.4215	0.125669	-0.407238	7.98868	-0.0860902	0.132767	10.988	-0.0860902	0.132767
11.0293	-0.203203	0.242424	9.37069	0.825035	-0.557956	6.33985	-0.203203	0.242424	10.0701	-0.203203	0.242424
12.2423	0.125669	-0.407238	9.07146	0.590233	-0.649384	8.06609	0.125669	-0.407238	10.6961	0.125669	-0.407238
12.8859	0.825035	-0.557956	9.65821	0.317485	-0.0705136	4.45943	0.825035	-0.557956	7.96	0.825035	-0.557956
12.352	0.590233	-0.649384	9.97871	0.28605	-0.442431	2.58496	0.590233	-0.649384	9.02514	0.590233	-0.649384
11.2095	0.317485	-0.0705136	10.8564	0.00167971	0.0182507	5.80735	0.317485	-0.0705136	9.20701	0.317485	-0.0705136
12.5718	0.28605	-0.442431	11.1215	-0.00486292	0.0950113	6.08746	0.28605	-0.442431	9.7039	0.28605	-0.442431
11.1892	0.00167971	0.0182507	9.47168	-0.112486	0.229725	7.85798	0.00167971	0.0182507	10.4979	0.00167971	0.0182507
11.8262	-0.00486292	0.0950113	10.2021	0.105836	0.0631652	7.74819	-0.00486292	0.0950113	10.8154	-0.00486292	0.0950113
11.7254	-0.112486	0.229725	10.5216	0.0468421	0.17134	5.58496	-0.112486	0.229725	9.10066	-0.112486	0.229725
11.5967	0.105836	0.0631652	10.0795	0.147197	-0.0390626	6.58496	0.105836	0.0631652	9.72622	0.105836	0.0631652
11.9451	0.0468421	0.17134	10.4147	0.0699989	0.0369034	7.55459	0.0468421	0.17134	10.1874	0.0468421	0.17134
12.0851	0.147197	-0.0390626	9.68299	-0.101848	0.14103	7.2854	0.147197	-0.0390626	9.63481	0.147197	-0.0390626
11.8277	0.0699989	0.0369034	9.8933	0.355716	-0.205775	6.98868	0.0699989	0.0369034	10.1497	0.0699989	0.0369034
10.764	-0.101848	0.14103	10.8146	0.103527	0.00263407	7	-0.101848	0.14103	9.34651	-0.101848	0.14103
11.6724	0.355716	-0.205775	9.52552	0.360055	-0.146644	6.9542	0.355716	-0.205775	9.52356	0.355716	-0.205775
12.7028	0.103527	0.00263407	10.0098	0.358212	-0.298457	8.21917	0.103527	0.00263407	10.4848	0.103527	0.00263407
11.8178	0.360055	-0.146644	10.058	0.372704	-0.231752	7.84549	0.360055	-0.146644	8.79766	0.360055	-0.146644
11.8792	0.358212	-0.298457	9.31288	0.283353	-0.159337	4.75489	0.358212	-0.298457	9.76653	0.358212	-0.298457
11.5348	0.372704	-0.231752	10.4727	-0.189577	0.139319	4.80735	0.372704	-0.231752	9.85487	0.372704	-0.231752
11.6402	0.283353	-0.159337	9.97871	-0.0189443	0.200327	7.21917	0.283353	-0.159337	8.66534	0.283353	-0.159337
10.8146	-0.189577	0.139319	10.3794	0.0303978	-0.00340808	7.40939	-0.189577	0.139319	10.0888	-0.189577	0.139319
11.5746	-0.0189443	0.200327	10.444	0.288426	-0.0291127	6.90689	-0.0189443	0.200327	9.70044	-0.0189443	0.200327
11.525	0.0303978	-0.00340808	10.0224	0.0988636	-0.0102859	8.33092	0.0303978	-0.00340808	9.90388	0.0303978	-0.00340808
12.4533	0.288426	-0.0291127	10.2312	0.0507605	0.0797258	5.32193	0.288426	-0.0291127	10.3554	0.288426	-0.0291127
11.6321	0.0988636	-0.0102859	10.774	0.132272	0.0606417	6.79442	0.0988636	-0.0102859	9.62022	0.0988636	-0.0102859
11.2808	0.0507605	0.0797258	10.5479	-0.138241	0.163279	6.90689	0.0507605	0.0797258	9.87036	0.0507605	0.0797258
12.2995	0.132272	0.0606417	9.64926	0.731363	-0.270907	8.83289	0.132272	0.0606417	10.224	0.132272	0.0606417
11.3526	-0.138241	0.163279	11.4184	-0.363585	0.284499	5.20945	-0.138241	0.163279	10.0265	-0.138241	0.163279
12.2906	0.731363	-0.270907	11.0654	0.151185	-0.18413	5.97728	0.731363	-0.270907	8.72451	0.731363	-0.270907
11.6357	-0.363585	0.284499	10.2167	-0.0532473	0.0871342	8.82018	-0.363585	0.284499	11.0485	-0.363585	0.284499
12.4315	0.151185	-0.18413	9.31967	0.461326	-0.241584	7.7879	0.151185	-0.18413	10.7151	0.151185	-0.18413
11.5304	-0.0532473	0.0871342	8.96578	0.525404	-0.0818372	6.64386	-0.0532473	0.0871342	9.88874	-0.0532473	0.0871342
11.6636	0.461326	-0.241584	10.7624	-0.024978	0.087354	6.35755	0.461326	-0.241584	8.98299	0.461326	-0.241584
9.90539	0.525404	-0.0818372	10.6502	0.00251648	0.0196426	5.78136	0.525404	-0.0818372	8.69697	0.525404	-0.0818372
12.1173	-0.024978	0.087354	9.17493	0.0420671	0.0118421	8.86109	-0.024978	0.087354	10.043	-0.024978	0.087354
11.8451	0.00251648	0.0196426	8.59246	1.06307	-0.440989	7.72792	0.00251648	0.0196426	10.021	0.00251648	0.0196426
11.6922	0.0420671	0.0118421	9.73132	0.363927	-0.192866	6.08746	0.0420671	0.0118421	8.62571	0.0420671	0.0118421
12.7899	1.06307	-0.440989	10.0875	0.276223	-0.114963	5.04439	1.06307	-0.440989	7.67948	1.06307	-0.440989
12.4558	0.363927	-0.192866	10.4838	-0.246399	0.206511	7	0.363927	-0.192866	9.13955	0.363927	-0.192866
12.8847	0.276223	-0.114963	10.1072	0.476057	-0.269898	5.67243	0.276223	-0.114963	9.84078	0.276223	-0.114963
11.5594	-0.246399	0.206511	10.9751	-0.0624245	0.147578	7.72792	-0.246399	0.206511	10	-0.246399	0.206511
12.9103	0.476057	-0.269898	8.99152	0.933486	-0.347943	6.75489	0.476057	-0.269898	9.54689	0.476057	-0.269898
11.9148	-0.0624245	0.147578	9.2738	0.524976	-0.428206	8.41363	-0.0624245	0.147578	10.6707	-0.0624245	0.147578
13.0969	0.933486	-0.347943	9.50184	0.31974	-0.0319596	5.85798	0.933486	-0.347943	8.50779	0.933486	-0.347943
12.3009	0.524976	-0.428206	9.93664	0.018325	0.187635	6.22882	0.524976	-0.428206	8.83289	0.524976	-0.428206
11.556	0.31974	-0.0319596	9.42206	0.244099	-0.0768016	6.72792	0.31974	-0.0319596	9.20701	0.31974	-0.0319596
11.9166	0.018325	0.187635	9.35755	0.0742302	0.0756676	7.49985	0.018325	0.187635	9.50581	0.018325	0.187635
11.8289	0.244099	-0.0768016	10.8353	0.0878238	0.10599	7.40939	0.244099	-0.0768016	8.79442	0.244099	-0.0768016
12.2107	0.0742302	0.0756676	9.74315	-0.0128325	0.0710006	5.85798	0.0742302	0.0756676	9.02514	0.0742302	0.0756676
11.5289	0.0878238	0.10599	9.05528	0.565966	-0.321618	8.08746	0.0878238	0.10599	10.5353	0.0878238	0.10599
10.4522	-0.0128325	0.0710006	9.54689	0.155411	-0.166478	7.08746	-0.0128325	0.0710006	9.40088	-0.0128325	0.0710006
11.2709	0.565966	-0.321618	9.26679	0.369131	-0.157645	5.32193	0.565966	-0.321618	8.57365	0.565966	-0.321618
11.5309	0.155411	-0.166478	8.8392	0.360325	-0.325347	6.30378	0.155411	-0.166478	9.08746	0.155411	-0.166478
11.8134	0.369131	-0.157645	9.44294	0.361478	-0.213944	7.09803	0.369131	-0.157645	8.64386	0.369131	-0.157645
11.5068	0.360325	-0.325347	10.9715	0.0623239	-0.046028	5.90689	0.360325	-0.325347	8.23362	0.360325	-0.325347
10.5127	0.0699776	-0.0809767	9.62571	-0.124388	-0.443503	7.21917	0.0699776	-0.0809767	9.07682	0.0699776	-0.0809767
11.7309	0.361478	-0.213944	10.196	0.251905	-0.0617145	7.2384	0.361478	-0.213944	8.87344	0.361478	-0.213944
11.7524	0.0623239	-0.046028	9.87191	0.555787	-0.26833	7.48382	0.0623239	-0.046028	10.6644	0.0623239	-0.046028
11.5226	-0.124388	-0.443503	10.4168	-0.0437326	0.0408102	6.26679	-0.124388	-0.443503	9.25974	-0.124388	-0.443503
12.9471	0.251905	-0.0617145	10.6519	0.0740117	0.102606	6.87036	0.251905	-0.0617145	9.97585	0.251905	-0.0617145
12.9867	0.555787	-0.26833	10.6411	0.192439	-0.124007	5.24793	0.555787	-0.26833	9.3966	0.555787	-0.26833
11.9791	-0.0437326	0.0408102	9.28077	0.216582	-0.0335955	7.32193	-0.0437326	0.0408102	10.0362	-0.0437326	0.0408102
11.7797	0.0740117	0.102606	10.0928	-0.0571272	0.00946309	7.56986	0.0740117	0.102606	10.3309	0.0740117	0.102606
12.5718	0.192439	-0.124007	10.2396	0.255408	-0.156272	6.24793	0.192439	-0.124007	10.4009	0.192439	-0.124007
11.7764	0.216582	-0.0335955	9.95855	0.316325	-0.233044	5.80735	0.216582	-0.0335955	8.83605	0.216582	-0.0335955
11.4615	-0.0571272	0.00946309	10.0168	0.130441	-0.116195	8.52748	-0.0571272	0.00946309	9.30606	-0.0571272	0.00946309
11.9801	0.255408	-0.156272	10.3565	-0.130519	0.156165	6.74147	0.255408	-0.156272	9.97871	0.255408	-0.156272
11.964	0.316325	-0.233044	10.8564	-0.145456	0.162917	6.97728	0.316325	-0.233044	9.5812	0.316325	-0.233044
12.4656	0.130441	-0.116195	11.2574	-0.213626	0.0573114	6.18982	0.130441	-0.116195	9.73471	0.130441	-0.116195
11.5387	-0.130519	0.156165	10.8297	-0.0342494	-0.0518085	7.12928	-0.130519	0.156165	10.0566	-0.130519	0.156165
11.7956	-0.145456	0.162917	10.1189	0.333529	-0.238476	7.04439	-0.145456	0.162917	10.5784	-0.145456	0.162917
11.9106	-0.213626	0.0573114	10.9873	-0.0459134	0.194796	6.08746	-0.213626	0.0573114	11.0954	-0.213626	0.0573114
12.0074	-0.0342494	-0.0518085	10.4717	-0.251734	0.15727	8.52356	-0.0342494	-0.0518085	10.3443	-0.0342494	-0.0518085
12.3304	0.333529	-0.238476	11.3734	0.0554997	-0.192814	7.18982	0.333529	-0.238476	9.78953	0.333529	-0.238476
11.7711	-0.0459134	0.194796	9.8933	0.0776539	-0.0545585	8.31288	-0.0459134	0.194796	10.6618	-0.0459134	0.194796
11.0954	-0.251734	0.15727	10.0224	0.314052	-0.145988	6.70044	-0.251734	0.15727	10.1599	-0.251734	0.15727
12.2243	0.0554997	-0.192814	10.0196	-0.00793661	0.0351446	7.98299	0.0554997	-0.192814	10.9929	0.0554997	-0.192814
11.3955	0.0776539	-0.0545585	10.2633	-0.0799664	0.21316	5.39232	0.0776539	-0.0545585	9.45738	0.0776539	-0.0545585
12.9564	0.314052	-0.145988	9.84392	0.31404	-0.167544	6.04439	0.314052	-0.145988	9.65642	0.314052	-0.145988
11.6948	-0.00793661	0.0351446	10.4502	0.651111	-0.42532	7.22882	-0.00793661	0.0351446	9.62205	-0.00793661	0.0351446
11.7091	-0.0799664	0.21316	10.6644	-0.0605566	0.0957457	8.03342	-0.0799664	0.21316	9.79116	-0.0799664	0.21316
12.1839	0.31404	-0.167544	9.62022	0.453563	-0.31399	7.93664	0.31404	-0.167544	9.20701	0.31404	-0.167544
12.8425	0.651111	-0.42532	9.51175	0.0119405	0.017423	6.14975	0.651111	-0.42532	10.0593	0.651111	-0.42532
11.4676	-0.0605566	0.0957457	10.668	0.089684	0.0403572	8.19967	-0.0605566	0.0957457	9.98584	-0.0605566	0.0957457
11.7112	0.453563	-0.31399	9.82496	0.574626	-0.304279	4.90689	0.453563	-0.31399	9.21432	0.453563	-0.31399
11.0748	0.0119405	0.017423	10.3332	-0.0403675	0.111104	6.10852	0.0119405	0.017423	9.12928	0.0119405	0.017423
11.576	0.089684	0.0403572	10.792	0.274111	-0.114552	8.15482	0.089684	0.0403572	10.1984	0.089684	0.0403572
12.6587	0.574626	-0.304279	8.28077	0.732508	-0.43841	5.58496	0.574626	-0.304279	9.51964	0.574626	-0.304279
11.7271	-0.0403675	0.111104	11.2975	-0.243247	0.268846	8	-0.0403675	0.111104	9.85487	-0.0403675	0.111104
12.9355	0.274111	-0.114552	10.9174	0.574199	-0.319749	6.18982	0.274111	-0.114552	10.6221	0.274111	-0.114552
11.638	0.732508	-0.43841	11.7469	-0.174138	0.203662	5.24793	0.732508	-0.43841	8.03342	0.732508	-0.43841
11.6591	-0.243247	0.268846	10.3794	0.201559	-0.0612948	8.36194	-0.243247	0.268846	10.9607	-0.243247	0.268846
13.1325	0.574199	-0.319749	10.623	-0.00572544	0.0173574	6.39232	0.574199	-0.319749	10.3565	0.574199	-0.319749
12.3379	-0.174138	0.203662	10.9418	-0.0390526	0.137712	6.80735	-0.174138	0.203662	11.5152	-0.174138	0.203662
12.3829	0.201559	-0.0612948	10.2131	-0.266573	0.178217	6.64386	0.201559	-0.0612948	10.2372	0.201559	-0.0612948
11.03	-0.00572544	0.0173574	8.8392	0.633528	-0.274259	6.53916	-0.00572544	0.0173574	10.4615	-0.00572544	0.0173574
12.2592	-0.0390526	0.137712	10.8642	0.781455	-0.391881	7.93664	-0.0390526	0.137712	10.6644	-0.0390526	0.137712
11.8439	-0.266573	0.178217	10.8719	-0.01944	0.152506	7.87652	-0.266573	0.178217	9.64926	-0.266573	0.178217
11.9996	0.633528	-0.274259	10.2444	0.299183	0.0422482	4.24793	0.633528	-0.274259	8.40939	0.633528	-0.274259
11.9527	0.00810205	0.0526078	10.29	-0.161035	0.162323	6.97728	0.00810205	0.0526078	9.75322	0.00810205	0.0526078
13.9618	0.781455	-0.391881	10.4357	0.279421	-0.425833	8.0607	0.781455	-0.391881	10.4378	0.781455	-0.391881
11.9315	-0.01944	0.152506	10.0362	0.465918	-0.270492	8	-0.01944	0.152506	10.2877	-0.01944	0.152506
12.7228	0.299183	0.0422482	9.9542	0.429994	-0.121467	7.01123	0.299183	0.0422482	9.80735	0.299183	0.0422482
10.8178	-0.161035	0.162323	10.1911	0.222758	-0.108646	6.93074	-0.161035	0.162323	9.56033	-0.161035	0.162323
12.3273	0.279421	-0.425833	12.8148	-0.106082	0.0944105	7.67243	0.279421	-0.425833	9.71768	0.279421	-0.425833
12.2061	0.465918	-0.270492	10.2854	0.261447	-0.319267	7.2384	0.465918	-0.270492	9.224	0.465918	-0.270492
11.5488	0.429994	-0.121467	10.9159	-0.223388	0.157665	7.26679	0.429994	-0.121467	9.57743	0.429994	-0.121467
11.7649	0.222758	-0.108646	9.40088	0.873042	-0.46719	7.2384	0.222758	-0.108646	9.58496	0.222758	-0.108646
13.7434	-0.106082	0.0944105	9.98584	0.350362	-0.099112	9.23601	-0.106082	0.0944105	12.4686	-0.106082	0.0944105
12.0641	0.261447	-0.319267	10.1459	0.216508	-0.164352	6.6865	0.261447	-0.319267	10.0861	0.261447	-0.319267
11.6266	-0.223388	0.157665	11.0841	-0.288162	0.189988	7.94837	-0.223388	0.157665	10.4848	-0.223388	0.157665
13.1188	0.873042	-0.46719	9.72451	0.374679	-0.112982	5.16993	0.873042	-0.46719	8.53528	0.873042	-0.46719
11.577	0.350362	-0.099112	11.1529	-0.192736	0.178071	7.17991	0.350362	-0.099112	9.66711	0.350362	-0.099112
12.3947	0.216508	-0.164352	10.9337	-0.0752018	0.157168	8.08746	0.216508	-0.164352	9.633	0.216508	-0.164352
11.403	-0.288162	0.189988	10.5765	-0.114787	0.143022	9.10329	-0.288162	0.189988	10.4909	-0.288162	0.189988
12.4579	0.374679	-0.112982	7.87036	0.732097	-0.620331	5.20945	0.374679	-0.112982	9.50383	0.374679	-0.112982
11.1561	-0.192736	0.178071	8.7211	0.852431	-0.561992	6.2854	-0.192736	0.178071	10.8642	-0.192736	0.178071
12.4218	-0.0752018	0.157168	11.5182	-0.421129	0.421206	8.35315	-0.0752018	0.157168	10.3977	-0.0752018	0.157168
11.4429	-0.114787	0.143022	10.769	-0.109482	0.103632	8.32193	-0.114787	0.143022	9.9571	-0.114787	0.143022
12.099	0.732097	-0.620331	9.72792	-0.141168	-0.0607386	3	0.732097	-0.620331	7.76155	0.732097	-0.620331
12.3877	0.852431	-0.561992	9.74987	-0.00980488	0.0144199	4.16993	0.852431	-0.561992	8.66178	0.852431	-0.561992
11.4793	-0.421129	0.421206	9.72792	0.199195	-0.189891	8.3966	-0.421129	0.421206	11.2889	-0.421129	0.421206
11.6266	-0.109482	0.103632	9.70908	0.156572	-0.331694	7.17991	-0.109482	0.103632	10.5108	-0.109482	0.103632
10.8017	-0.141168	-0.0607386	10.6092	0.249817	-0.269276	7.93074	-0.141168	-0.0607386	9.08215	-0.141168	-0.0607386
11.1357	-0.00980488	0.0144199	9.61839	0.0236339	0.11152	6.87036	-0.00980488	0.0144199	9.27612	-0.00980488	0.0144199
12.138	0.199195	-0.189891	10.9241	0.503209	-0.309492	7.20945	0.199195	-0.189891	8.98014	0.199195	-0.189891
11.3767	0.156572	-0.331694	10.9944	0.0974613	-0.0980089	6.85798	0.156572	-0.331694	9.32867	0.156572	-0.331694
11.5411	0.249817	-0.269276	9.49586	-0.08068	0.0492314	7.16993	0.249817	-0.269276	10.2167	0.249817	-0.269276
10.9679	0.0236339	0.11152	11.0974	-0.180079	0.0826774	6.64386	0.0236339	0.11152	9.31288	0.0236339	0.11152
13.7588	0.503209	-0.309492	10.6321	0.196156	-0.143985	7.97154	0.503209	-0.309492	10.567	0.503209	-0.309492
13.1227	0.0974613	-0.0980089	8.10329	0.568844	-0.356164	7.81378	0.0974613	-0.0980089	10.4062	0.0974613	-0.0980089
10.9629	-0.08068	0.0492314	10.9359	0.21648	-0.24741	6.67243	-0.08068	0.0492314	9.10591	-0.08068	0.0492314
11.3117	-0.180079	0.0826774	15.9218	-0.217561	0.0386829	7.54689	-0.180079	0.0826774	10.7993	-0.180079	0.0826774
12.0851	0.196156	-0.143985	14.8001	0.127532	-0.173407	7.78136	0.196156	-0.143985	10.3038	0.196156	-0.143985
12.4059	0.568844	-0.356164	11.3515	-0.0567511	0.0275595	2.32193	0.568844	-0.356164	7.75489	0.568844	-0.356164
12.3734	0.21648	-0.24741	10.7356	0.217382	-0.16507	5.80735	0.21648	-0.24741	10.7398	0.21648	-0.24741
16.892	-0.217561	0.0386829	9.99435	0.476927	-0.210401	12.9785	-0.217561	0.0386829	15.1206	-0.217561	0.0386829
17.5295	0.127532	-0.173407	12.1526	-0.179232	0.0728522	10.4878	0.127532	-0.173407	14.365	0.127532	-0.173407
12.3504	-0.0567511	0.0275595	12.3471	-0.0708585	0.0878776	8.45121	-0.0567511	0.0275595	10.9744	-0.0567511	0.0275595
12.0768	0.217382	-0.16507	9.94837	0.257022	-0.187198	7.50779	0.217382	-0.16507	10.2738	0.217382	-0.16507
12.0566	0.476927	-0.210401	10.5594	0.0160879	0.0611998	6.58496	0.476927	-0.210401	9.5216	0.476927	-0.210401
13.3376	-0.179232	0.0728522	10.5536	0.569547	-0.353417	9.52356	-0.179232	0.0728522	11.8269	-0.179232	0.0728522
13.1566	-0.0708585	0.0878776	11.9436	-0.155989	0.313525	8.98868	-0.0708585	0.0878776	12.006	-0.0708585	0.0878776
12.0587	0.257022	-0.187198	11.4752	0.313885	-0.195959	7.59246	0.257022	-0.187198	9.43671	0.257022	-0.187198
12.0577	0.0160879	0.0611998	11.0875	-0.0172764	0.0291632	7.27612	0.0160879	0.0611998	10.2527	0.0160879	0.0611998
13.1031	0.569547	-0.353417	8.99152	0.987955	-0.814102	6.65821	0.569547	-0.353417	10.0098	0.569547	-0.353417
13.2933	-0.155989	0.313525	8.55075	0.134382	-0.241352	10.0553	-0.155989	0.313525	11.4486	-0.155989	0.313525
14.4493	0.313885	-0.195959	10.4959	-0.0788562	0.192694	7.11894	0.313885	-0.195959	11.2052	0.313885	-0.195959
12.5033	-0.0172764	0.0291632	11.3117	-0.311192	0.200008	8.47573	-0.0172764	0.0291632	10.668	-0.0172764	0.0291632
13.0151	0.987955	-0.814102	10.7142	0.362495	-0.306554	3.90689	0.987955	-0.814102	8.26679	0.987955	-0.814102
11.1731	0.134382	-0.241352	10.3977	-0.605209	-0.34685	5.16993	0.134382	-0.241352	8.23362	0.134382	-0.241352
11.8498	-0.0788562	0.192694	10.3476	-0.0413167	0.12704	6.87036	-0.0788562	0.192694	10.2033	-0.0788562	0.192694
11.9443	-0.311192	0.200008	10.4998	1.01096	-0.655163	7.7879	-0.311192	0.200008	11.1325	-0.311192	0.200008
12.7667	0.362495	-0.306554	9.71596	0.653719	-0.308177	7.82018	0.362495	-0.306554	10.3197	0.362495	-0.306554
11.6138	-0.605209	-0.34685	9.8933	0.510196	-0.19226	7.7211	-0.605209	-0.34685	9.93369	-0.605209	-0.34685
11.9377	-0.0413167	0.12704	11.294	-0.155291	0.166651	7.13955	-0.0413167	0.12704	9.95565	-0.0413167	0.12704
13.5527	1.01096	-0.655163	8.88264	0.784392	-0.677015	2	1.01096	-0.655163	10.4491	1.01096	-0.655163
12.6066	0.653719	-0.308177	10.9159	0.11076	-0.200532	5.9542	0.653719	-0.308177	9.46964	0.653719	-0.308177
12.6937	0.510196	-0.19226	10.1408	-0.0540977	0.148794	6.44294	0.510196	-0.19226	9.56224	0.510196	-0.19226
11.7682	-0.155291	0.166651	9.1267	0.222862	-0.207413	7.97728	-0.155291	0.166651	10.9099	-0.155291	0.166651
12.4684	0.784392	-0.677015	10.2912	0.320391	-0.148353	5.61471	0.784392	-0.677015	8.0607	0.784392	-0.677015
12.3584	0.11076	-0.200532	10.2597	0.541287	-0.3289	7.49985	0.11076	-0.200532	10.6874	0.11076	-0.200532
11.168	-0.0540977	0.148794	9.86419	0.0519643	-0.0652471	5.85798	-0.0540977	0.148794	9.96145	-0.0540977	0.148794
10.585	0.222862	-0.207413	9.32867	-0.0307942	0.109206	5.67243	0.222862	-0.207413	8.91886	0.222862	-0.207413
12.1212	0.320391	-0.148353				7.21917	0.320391	-0.148353	9.6987	0.320391	-0.148353
12.2491	0.541287	-0.3289				7.37504	0.541287	-0.3289	9.93074	0.541287	-0.3289
11.4189	0.0519643	-0.0652471				5.9542	0.0519643	-0.0652471	9.67948	0.0519643	-0.0652471
10.6129	-0.0307942	0.109206				6.47573	-0.0307942	0.109206	9.04712	-0.0307942	0.109206

## Sheet: Fig. 2e
Correlation between Gal-3up and Gal-3down scores and the neutrophil to lymphocyte (NLR) ratio
NLR ratio	Gal-3up score	Gal-3down score
1.68314	0.232866	-0.169666
1.70209	0.11748	-0.052675
2.04844	0.112187	-0.0489255
3.15933	0.279201	-0.193206
1.94417	-0.0178658	0.150072
1.09371	-0.217371	0.201044
1.35444	-0.0747148	0.089908
1.13537	-0.131151	0.167974
0.670065	0.0252263	0.0850638
0.655607	-0.36062	0.194405
1.07973	-0.402399	0.274621
0.121207	-0.136894	0.168962
0.296796	0.146967	-0.238046
0.705727	-0.161248	0.105836
1.17094	-0.316438	0.0747403
3.13054	0.199559	-0.156662
1.09209	-0.0445004	-0.106872
1.98132	0.25525	-0.426496
0.553591	-0.120434	0.162621
2.97639	0.460888	-0.266673
1.0657	-0.0733557	0.0663228
1.17094	0.0503128	-0.1624
0.309544	0.405581	-0.275025
1.20363	0.172091	-0.319833
0.847905	-0.00929666	-0.151564
2.91294	0.775447	-0.34121
1.7194	-0.0128954	0.0493615
2.36401	0.60515	-0.294473
1.34281	0.0931681	0.0105378
0.551344	-0.286944	0.221207
3.00564	0.715756	-0.430324
3.05049	0.280236	-0.100798
2.36896	0.177359	-0.103929
1.69313	-0.0256665	0.176409
1.15451	-0.0341902	0.154119
1.06198	-0.0778009	0.191752
3.25939	0.554569	-0.537896
2.83174	0.587892	-0.389531
3.38205	0.212169	-0.134823
1.43038	-0.265556	0.292946
1.71263	0.262477	-0.0999706
1.04515	0.0209545	-0.0235793
1.41938	0.208862	-0.176899
2.28474	0.229745	-0.221812
2.59986	0.276056	-0.0775427
0.778907	0.0462648	0.0495
1.58868	0.274092	-0.182349
1.6023	0.0748615	0.0520804
2.5027	0.662152	-0.570493
1.74286	-0.107798	0.149133
1.64357	-0.123663	0.142352
1.79726	-0.115882	0.169912
1.61576	-0.171456	0.297748
1.45673	-0.390976	0.38544
2.87525	0.79787	-0.386862
0.896789	-0.151171	0.0670735
2.8565	0.758708	-0.199271
2.8445	0.780205	-0.29246
3.41539	1.29431	-0.768169
1.4625	-0.049026	0.0948633
1.46642	0.174	-0.176523
0.716137	-0.0858914	-0.11062
4.2404	1.11633	-0.62386
-0.171825	-0.357057	0.26575
1.61968	-0.0551972	0.145365
0.360993	-0.211307	0.191462
1.87565	-0.216414	0.313888
1.12019	0.0422171	-0.124815
0.751309	-0.203203	0.242424
0.82097	0.125669	-0.407238
3.51719	0.825035	-0.557956
3.28299	0.590233	-0.649384
1.55242	0.317485	-0.0705136
2.59424	0.28605	-0.442431
0.332942	0.00167971	0.0182507
0.704868	-0.00486292	0.0950113
2.2553	-0.112486	0.229725
1.39529	0.105836	0.0631652
1.42409	0.0468421	0.17134
2.00666	0.147197	-0.0390626
1.41371	0.0699989	0.0369034
1.08197	-0.101848	0.14103
1.7802	0.355716	-0.205775
1.88882	0.103527	0.00263407
2.29382	0.360055	-0.146644
1.87039	0.358212	-0.298457
1.47767	0.372704	-0.231752
2.32918	0.283353	-0.159337
0.342106	-0.189577	0.139319
1.59684	-0.0189443	0.200327
1.14625	0.0303978	-0.00340808
2.01007	0.288426	-0.0291127
1.61065	0.0988636	-0.0102859
1.05017	0.0507605	0.0797258
1.52607	0.132272	0.0606417
0.805149	-0.138241	0.163279
2.64285	0.731363	-0.270907
0.217412	-0.363585	0.284499
1.36649	0.151185	-0.18413
1.31439	-0.0532473	0.0871342
2.3457	0.461326	-0.241584
0.940986	0.525404	-0.0818372
1.35544	-0.024978	0.087354
1.19545	0.00251648	0.0196426
2.51932	0.0420671	0.0118421
4.20102	1.06307	-0.440989
2.72596	0.363927	-0.192866
2.79842	0.276223	-0.114963
1.07609	-0.246399	0.206511
2.80417	0.476057	-0.269898
0.939971	-0.0624245	0.147578
4.10803	0.933486	-0.347943
3.02918	0.524976	-0.428206
2.0557	0.31974	-0.0319596
1.98109	0.018325	0.187635
2.40857	0.244099	-0.0768016
2.85502	0.0742302	0.0756676
0.693983	0.0878238	0.10599
0.709744	-0.0128325	0.0710006
2.21773	0.565966	-0.321618
1.98544	0.155411	-0.166478
2.54854	0.369131	-0.157645
2.67026	0.360325	-0.325347
2.2896	0.361478	-0.213944
0.781138	0.0623239	-0.046028
1.89821	-0.124388	-0.443503
2.75215	0.251905	-0.0617145
3.11619	0.555787	-0.26833
1.56297	-0.0437326	0.0408102
1.12826	0.0740117	0.102606
1.93127	0.192439	-0.124007
2.49757	0.216582	-0.0335955
1.36953	-0.0571272	0.00946309
1.74138	0.255408	-0.156272
2.00652	0.316325	-0.233044
2.4499	0.130441	-0.116195
1.18284	-0.130519	0.156165
0.939581	-0.145456	0.162917
0.65347	-0.213626	0.0573114
1.1781	-0.0342494	-0.0518085
2.21243	0.333529	-0.238476
0.784111	-0.0459134	0.194796
0.624079	-0.251734	0.15727
0.851137	0.0554997	-0.192814
1.50321	0.0776539	-0.0545585
2.93521	0.314052	-0.145988
1.67616	-0.00793661	0.0351446
1.44656	-0.0799664	0.21316
2.34129	0.31404	-0.167544
2.3932	0.651111	-0.42532
0.803538	-0.0605566	0.0957457
2.09242	0.453563	-0.31399
1.56437	0.0119405	0.017423
0.908428	0.089684	0.0403572
2.83507	0.574626	-0.304279
1.39461	-0.0403675	0.111104
2.14419	0.274111	-0.114552
3.36141	0.732508	-0.43841
0.361742	-0.243247	0.268846
2.21571	0.574199	-0.319749
0.591108	-0.174138	0.203662
2.00433	0.201559	-0.0612948
0.407235	-0.00572544	0.0173574
1.31781	-0.0390526	0.137712
1.63164	-0.266573	0.178217
3.16325	0.633528	-0.274259
3.09831	0.781455	-0.391881
1.05997	-0.01944	0.152506
2.47942	0.299183	0.0422482
0.528118	-0.161035	0.162323
1.89236	0.279421	-0.425833
2.17099	0.465918	-0.270492
1.5956	0.429994	-0.121467
1.57463	0.222758	-0.108646
0.928674	-0.106082	0.0944105
1.77949	0.261447	-0.319267
0.711033	-0.223388	0.157665
3.71987	0.873042	-0.46719
1.59207	0.350362	-0.099112
2.2498	0.216508	-0.164352
0.319	-0.288162	0.189988
2.73483	0.374679	-0.112982
0.00316589	-0.192736	0.178071
1.48859	-0.0752018	0.157168
0.866886	-0.114787	0.143022
4.2345	0.732097	-0.620331
3.6698	0.852431	-0.561992
-0.0388998	-0.421129	0.421206
0.857981	-0.109482	0.103632
1.07468	-0.141168	-0.0607386
1.38688	-0.00980488	0.0144199
2.41141	0.199195	-0.189891
1.66877	0.156572	-0.331694
0.932358	0.249817	-0.269276
1.35068	0.0236339	0.11152
2.83542	0.503209	-0.309492
2.12886	0.0974613	-0.0980089
1.46832	-0.08068	0.0492314
0.214466	-0.180079	0.0826774
1.45363	0.196156	-0.143985
4.30764	0.568844	-0.356164
1.43797	0.21648	-0.24741
0.970179	-0.217561	0.0386829
2.7294	0.127532	-0.173407
0.999171	-0.0567511	0.0275595
1.34177	0.217382	-0.16507
2.06336	0.476927	-0.210401
1.1852	-0.179232	0.0728522
0.809608	-0.0708585	0.0878776
2.11142	0.257022	-0.187198
1.49889	0.0160879	0.0611998
2.55029	0.569547	-0.353417
1.34994	-0.155989	0.313525
2.97449	0.313885	-0.195959
1.41628	-0.0172764	0.0291632
4.02621	0.987955	-0.814102
2.62553	0.134382	-0.241352
1.35455	-0.0788562	0.192694
0.632799	-0.311192	0.200008
2.05314	0.362495	-0.306554
1.21672	-0.605209	-0.34685
1.59086	-0.0413167	0.12704
3.0537	1.01096	-0.655163
2.89216	0.653719	-0.308177
2.8017	0.510196	-0.19226
0.474299	-0.155291	0.166651
3.58853	0.784392	-0.677015
1.44297	0.11076	-0.200532
1.02787	-0.0540977	0.148794
1.4599	0.222862	-0.207413
1.83087	0.320391	-0.148353
1.99025	0.541287	-0.3289
1.55574	0.0519643	-0.0652471
1.28552	-0.0307942	0.109206

## Sheet: Fig. 4a
Binding of D11 and E07 mAbs to human (h) and mouse (m) Gal-3 and their selectivity towards hGal-1 and hGal-7, measured by ELISA
	hGal-3 FL	hGal-3 CRD	mGal-3 FL	hGal-1	hGal-7
	O.D. 450 nm	O.D. 450 nm	O.D. 450 nm	O.D. 450 nm	O.D. 450 nm
Ctrl	1.958	0.55	3.468	2.111	2.132
Irr	0.048	0.037	0.052	0.031	0.04
D11 mAb	3.315	3.338	3.117	0.083	0.118
E07 mAb	3.132	3.261	3.119	0.269	0.314

## Sheet: Fig. 4b
Dose-response ELISA of D11 and E07 mAbs binding to human (h)Gal-3 and mouse (m)Gal-3
mAb concentration	D11 mAb, hGal-3	D11 mAb, mGal-3	E07 mAb, hGal-3	E07 mAb, mGal-3
nM	O.D. 450 nm	O.D. 450 nm	O.D. 450 nm	O.D. 450 nm
500	3.368	3.115	3.034	3.169
150	3.315	3.117	3.132	3.119
45	3.5	3.185	3.21	3.26
14	3.451	3.093	3.154	3.238
4.066	3.294	2.865	3.198	2.988
1.221	2.72	1.786	3.149	2.656
0.367	1.733	0.679	2.722	1.788
0.11	0.729	0.246	1.983	0.911
0.0331	0.251	0.106	1.109	0.413
0.0099	0.112	0.068	0.545	0.208
0.003	0.07	0.056	0.307	0.116
0.0009	0.057	0.052	0.162	0.079

## Sheet: Fig. 4c
Dose-response competition between asialofetuin (ASF) and D11 and E07 mAbs to hGal-3
mAb concentration	D11 mAb	E07 mAb
nM	Gal-3-ASF binding (%)	Gal-3-ASF binding (%)
0	100	100
0.0132	116.87	126.39
0.0396	98.7	80.47
0.119	82.4	81.39
0.357	75.13	83.22
1.07	69.49	59.55
3.2	45.31	47.1
9.6	24.25	27.81
29	4.83	5.46
87	1.44	4.03
260	0.19	10.56
780	3.82	21.07

## Sheet: Fig. 5a
HOCl mouse study - plasma mAb concentration at day 42
D11 mAb	E07 mAb
µg/mL	µg/mL
118	69.2
94	92.8
174.3	255.9
74.6	54.8
124	100.1
196.4	92.3
104.2	83.8
104.4	114.4
109.9	151.1
84.8	83.8
71.7	28.4
84.4	86.7

## Sheet: Fig. 5b
HOCl mouse study - Plasma Gal-3 concentration (pg/mL)
Ctrl	HOCl	HOCl D11-treated	HOCl E07-treated	HOCl TD139-treated
42837	94032	27586	32084	45351
52998	68592	43202	29964	27502
*	53503	36986	33366	33181
57891	58913	39495	30595	31482
39182	49337	43770	49178	29622
48682	47164	29031	43394	33903
57401	133708	78503	58812	39572
39096	108508	46756	64900	36711
79435	129139	58424	31088	37142
66705	106933	73661	49051	95694
63593	92150	49667	46469	102226
87273	99217	58956	60389	60114
* Mouse dead one day before starting the study, unknown reason

[truncated: 20 more sheets: Fig. 5c, Fig. 5d, Fig. 5e, Fig. 5f, Fig. 5g, Fig. 5h, Supp Fig. 3a, Supp Fig. 3b, Supp Fig. 3c, Supp Fig. 3d, Feuil1, Feuil2, Supp Fig. 3f, Supp Fig. 4, Supp Fig. 7a, Supp Fig. 7b, Supp Fig. 8, Supp Fig. 9, Supp Fig. 11, Supp Fig. 12]
